# Supplementary material for: Integrated transcriptomic landscape of medulloblastoma and ependymoma reveals novel tumor subtype-specific biology
Source: Neuro Oncol. 2025 Oct 24;28(2):505–19. doi: 10.1093/neuonc/noaf251 (PMC12979040; doi:10.1093/neuonc/noaf251)
Supplement: noaf251_Supplementary_Data [file noaf251_supplementary_data.zip]

Archive with 5 entries (4 files):
- noaf251_Supplementary_Data/
- noaf251_Supplementary_Data/Supplementary Table and Figure Legends_10_13_2025.docx
- noaf251_Supplementary_Data/supp_figs_10_13_2025.pdf
- noaf251_Supplementary_Data/supp_figs_10_13_2025[AU].pdf
- noaf251_Supplementary_Data/Supp_Table_7_8_2025.xlsx
