# Supplementary material for: Integrated transcriptomic landscape of medulloblastoma and ependymoma reveals novel tumor subtype-specific biology
Source: Neuro Oncol. 2025 Oct 24;28(2):505–19. doi: 10.1093/neuonc/noaf251 (PMC12979040; doi:10.1093/neuonc/noaf251)
Supplement: noaf251_Supplementary_Data [file noaf251_supplementary_data.zip › noaf251_Supplementary_Data/Supp_Table_7_8_2025.xlsx]

## Sheet: Table1 
Source	No of samples	Type of sample	ACCESSION CODE
Cardoso et al 2019	100	Fetal	E-MTAB-6814
Capper et al. 2018	15	Ependymoma	GSE109381
Zheng et al 2021	49	Ependymoma	european genome-phenome
Mack et al 2018	52	Ependymoma	EGAS00001002696
Parker et al 2014	177	Ependymoma	EGAS00001000254
Shapiro et al 2023	170	Medulloblastoma & Ependymoma	https://github.com/AlexsLemonade/OpenPBTA-analysis
Hendrikse et al 2022	545	Medulloblastoma	EGAD00001006305
Skowron et al 2021	250	Medulloblastoma	EGAS00001005826

## Sheet: Table 2 CN
Group 3/ Group4 medulloblastoma subtypes																									SHH medulloblastoma subtypes
C1	GAIN	LOSS		C2	GAIN	LOSS		C3	GAIN	LOSS		C4	GAIN	LOSS		C5	GAIN	LOSS		C6	GAIN	LOSS			S1	GAIN	LOSS		S2	GAIN	LOSS		S3	GAIN	LOSS
1p	0.354167	0.0208333		1p	0.0416667	0.263889		1p	0.00900901	0.324324		1p	0.0818182	0.109091		1p	0.0235294	0.223529		1p	0.0168067	0.193277			1p	0.0865385	0.0288462		1p	0.203883	0.0291262		1p	0.047619	0.0952381
1q	0.21875	0.0104167		1q	0.472222	0.0138889		1q	0.027027	0.189189		1q	0.145455	0.0272727		1q	0.0705882	0.0588235		1q	0	0.0672269			1q	0.00961538	0.0480769		1q	0.116505	0		1q	0.015873	0
2p	0.260417	0.0625		2p	0.0555556	0.180556		2p	0.153153	0.126126		2p	0.163636	0.145455		2p	0.0823529	0.176471		2p	0.0252101	0.243697			2p	0.0288462	0.0769231		2p	0.194175	0.00970874		2p	0.15873	0.0952381
2q	0.15625	0.125		2q	0.0277778	0.25		2q	0.045045	0.288288		2q	0.0454545	0.136364		2q	0.0352941	0.223529		2q	0.0252101	0.218487			2q	0.0961538	0.0384615		2q	0.184466	0.0194175		2q	0.206349	0.015873
3p	0.145833	0.125		3p	0.125	0.0694444		3p	0.036036	0.297297		3p	0.0818182	0.163636		3p	0.0352941	0.129412		3p	0.0672269	0.0168067			3p	0	0.0384615		3p	0.0873786	0.135922		3p	0.0634921	0.047619
3q	0.114583	0.197917		3q	0.0555556	0.236111		3q	0.027027	0.396396		3q	0.0818182	0.227273		3q	0	0.211765		3q	0.0420168	0.0756303			3q	0.307692	0		3q	0.436893	0.00970874		3q	0.047619	0.015873
4p	0.03125	0.322917		4p	0.0416667	0.319444		4p	0.036036	0.306306		4p	0.163636	0.136364		4p	0.117647	0.223529		4p	0.117647	0.176471			4p	0.163462	0		4p	0.15534	0.0679612		4p	0.047619	0.047619
4q	0.0416667	0.21875		4q	0.0138889	0.236111		4q	0.0900901	0.189189		4q	0.254545	0.0909091		4q	0.176471	0.176471		4q	0.0840336	0.218487			4q	0.144231	0.0288462		4q	0.145631	0.0873786		4q	0.0952381	0.0634921
5p	0.104167	0.0833333		5p	0.180556	0.125		5p	0.0900901	0.207207		5p	0.0454545	0.109091		5p	0.0941176	0.0823529		5p	0.0168067	0.235294			5p	0.0192308	0.0192308		5p	0.0970874	0.0194175		5p	0.031746	0
5q	0.208333	0.135417		5q	0.236111	0.111111		5q	0.126126	0.225225		5q	0.0909091	0.163636		5q	0.117647	0.176471		5q	0.10084	0.218487			5q	0.0576923	0.0673077		5q	0.0582524	0.0194175		5q	0.0793651	0.0793651
6p	0.114583	0.0625		6p	0.194444	0.0972222		6p	0.216216	0.027027		6p	0.154545	0.0181818		6p	0.117647	0.0235294		6p	0.092437	0.0168067			6p	0	0.0480769		6p	0.0194175	0.00970874		6p	0.0634921	0.0634921
6q	0.177083	0.135417		6q	0.138889	0.236111		6q	0.117117	0.288288		6q	0.0909091	0.145455		6q	0.105882	0.129412		6q	0.0840336	0.201681			6q	0.0865385	0.0576923		6q	0.0970874	0.0291262		6q	0.0793651	0.0634921
7p	0.25	0.0625		7p	0.0555556	0.111111		7p	0.378378	0.00900901		7p	0.381818	0.0636364		7p	0.352941	0.0705882		7p	0.0840336	0.218487			7p	0	0.0576923		7p	0.0776699	0.0582524		7p	0.0793651	0.0952381
7q	0.375	0.0416667		7q	0.0833333	0.319444		7q	0.486486	0.0900901		7q	0.454545	0.127273		7q	0.423529	0.129412		7q	0.10084	0.285714			7q	0	0.211538		7q	0.0582524	0.174757		7q	0.0793651	0.222222
8p	0.0625	0.395833		8p	0.527778	0.0277778		8p	0.027027	0.684685		8p	0.136364	0.3		8p	0.152941	0.2		8p	0.0840336	0.10084			8p	0.288462	0.00961538		8p	0.359223	0.0485437		8p	0.301587	0
8q	0.0729167	0.3125		8q	0.638889	0.0277778		8q	0.027027	0.630631		8q	0.163636	0.318182		8q	0.105882	0.305882		8q	0.10084	0.168067			8q	0.240385	0.00961538		8q	0.31068	0.0291262		8q	0.206349	0.015873
9p	0.0208333	0.1875		9p	0.0416667	0.194444		9p	0.0720721	0.0810811		9p	0.0909091	0.0818182		9p	0.0941176	0.0705882		9p	0.0168067	0.0168067			9p	0.0769231	0.0576923		9p	0.339806	0.0970874		9p	0.0952381	0.0634921
9q	0.135417	0.0625		9q	0.0972222	0.0833333		9q	0.153153	0.00900901		9q	0.0636364	0.0181818		9q	0.0705882	0.0235294		9q	0.0252101	0.00840336			9q	0.0288462	0.211538		9q	0.0194175	0.553398		9q	0.111111	0.142857
10p	0.0416667	0.302083		10p	0.0694444	0.166667		10p	0.027027	0.189189		10p	0.0454545	0.154545		10p	0.0352941	0.152941		10p	0.0504202	0.0420168			10p	0.0961538	0.00961538		10p	0.0970874	0.038835		10p	0.047619	0.0634921
10q	0.0208333	0.427083		10q	0.0972222	0.138889		10q	0.0720721	0.234234		10q	0.0636364	0.218182		10q	0.129412	0.152941		10q	0.0840336	0.00840336			10q	0.144231	0.0673077		10q	0.0776699	0.262136		10q	0.142857	0.15873
11p	0.0208333	0.34375		11p	0.125	0.0555556		11p	0.0540541	0.234234		11p	0.0454545	0.209091		11p	0.0588235	0.223529		11p	0.0588235	0.176471			11p	0.0576923	0.0384615		11p	0.0776699	0.038835		11p	0.15873	0
11q	0.0208333	0.291667		11q	0.166667	0.0694444		11q	0.045045	0.297297		11q	0.0545455	0.281818		11q	0.0235294	0.282353		11q	0.0840336	0.0588235			11q	0.153846	0.0673077		11q	0.126214	0.0679612		11q	0.142857	0.015873
12p	0.135417	0.0520833		12p	0.138889	0.0555556		12p	0.0540541	0.117117		12p	0.118182	0.0545455		12p	0.0588235	0.0235294		12p	0.0336134	0.12605			12p	0.0288462	0.0576923		12p	0.0679612	0.038835		12p	0.126984	0.015873
12q	0.114583	0.104167		12q	0.0833333	0.125		12q	0.108108	0.198198		12q	0.263636	0.0454545		12q	0.105882	0.141176		12q	0.0588235	0.109244			12q	0.0576923	0.0865385		12q	0.126214	0.0873786		12q	0.142857	0.047619
13p	0	0		13p	0	0		13p	0	0		13p	0	0		13p	0	0		13p	0	0			13p	0	0		13p	0	0		13p	0	0
13q	0.1875	0.197917		13q	0.180556	0.138889		13q	0.0540541	0.315315		13q	0.127273	0.236364		13q	0.0705882	0.341176		13q	0.0840336	0.226891			13q	0.173077	0.0384615		13q	0.271845	0.00970874		13q	0.174603	0.015873
14p	0	0		14p	0	0		14p	0	0		14p	0	0		14p	0	0		14p	0	0			14p	0	0		14p	0	0		14p	0	0
14q	0.520833	0.0416667		14q	0.0833333	0.194444		14q	0.153153	0.18018		14q	0.0818182	0.0909091		14q	0.0705882	0.176471		14q	0.0504202	0.0252101			14q	0.0673077	0.240385		14q	0.0291262	0.145631		14q	0.031746	0.031746
15p	0	0		15p	0	0		15p	0	0		15p	0	0		15p	0	0		15p	0	0			15p	0	0		15p	0	0		15p	0	0
15q	0.125	0.114583		15q	0.0833333	0.0972222		15q	0.0540541	0.153153		15q	0.0636364	0.0727273		15q	0.0470588	0.129412		15q	0.0168067	0.0168067			15q	0.0576923	0.0288462		15q	0.0679612	0.0194175		15q	0.015873	0
16p	0.0729167	0.333333		16p	0.180556	0.194444		16p	0.225225	0.0540541		16p	0.0636364	0.0909091		16p	0.152941	0.105882		16p	0.210084	0.0168067			16p	0.0384615	0.0865385		16p	0.038835	0.116505		16p	0.047619	0.031746
16q	0.0208333	0.479167		16q	0.0833333	0.277778		16q	0.234234	0.126126		16q	0.0545455	0.309091		16q	0.141176	0.235294		16q	0.336134	0.0168067			16q	0.153846	0.0480769		16q	0.0582524	0.0873786		16q	0.126984	0
17p	0.34375	0.166667		17p	0.472222	0.194444		17p	0.45045	0.243243		17p	0.136364	0.427273		17p	0.223529	0.235294		17p	0.0756303	0.647059			17p	0.192308	0.0769231		17p	0.116505	0.223301		17p	0.301587	0.047619
17q	0.21875	0.125		17q	0.236111	0.25		17q	0.477477	0.117117		17q	0.463636	0.118182		17q	0.529412	0.117647		17q	0.764706	0			17q	0	0.673077		17q	0	0.757282		17q	0	0.809524
18p	0.135417	0.114583		18p	0.0972222	0.166667		18p	0.153153	0.126126		18p	0.2	0.0818182		18p	0.152941	0.141176		18p	0.0168067	0.0756303			18p	0.0384615	0.0576923		18p	0.038835	0.0970874		18p	0.047619	0.0952381
18q	0.270833	0.0833333		18q	0.0833333	0.25		18q	0.225225	0.045045		18q	0.263636	0.0818182		18q	0.176471	0.0588235		18q	0.0336134	0.142857			18q	0.0384615	0.134615		18q	0.038835	0.135922		18q	0.047619	0.142857
19p	0.260417	0.21875		19p	0.416667	0.0694444		19p	0.297297	0.126126		19p	0.154545	0.172727		19p	0.129412	0.258824		19p	0.260504	0.176471			19p	0.0769231	0.317308		19p	0.126214	0.262136		19p	0.126984	0.238095
19q	0.177083	0.166667		19q	0.180556	0.125		19q	0.198198	0.144144		19q	0.0909091	0.163636		19q	0.0705882	0.152941		19q	0.0504202	0.0840336			19q	0.0769231	0.0673077		19q	0.0873786	0.135922		19q	0.111111	0.047619
20p	0.135417	0.114583		20p	0.0555556	0.0416667		20p	0.036036	0.144144		20p	0.0181818	0.145455		20p	0.0352941	0.0352941		20p	0.0168067	0.0504202			20p	0.125	0.0288462		20p	0.0485437	0.0873786		20p	0.126984	0.15873
20q	0.0520833	0.1875		20q	0.0972222	0.138889		20q	0.135135	0.045045		20q	0.0454545	0.227273		20q	0.0352941	0.0705882		20q	0.0756303	0.0336134			20q	0.105769	0.0192308		20q	0.0291262	0.00970874		20q	0.047619	0.047619
21p	0.0104167	0		21p	0	0		21p	0	0		21p	0	0		21p	0	0		21p	0	0			21p	0	0		21p	0.00970874	0		21p	0	0
21q	0.0729167	0.270833		21q	0.0555556	0.263889		21q	0.117117	0.171171		21q	0.154545	0.0636364		21q	0.141176	0.152941		21q	0.0840336	0.0840336			21q	0.0769231	0.0576923		21q	0.165049	0.038835		21q	0.111111	0.0634921
22p	0	0		22p	0	0		22p	0	0		22p	0	0		22p	0	0		22p	0	0			22p	0	0		22p	0	0		22p	0	0
22q	0.135417	0.302083		22q	0.138889	0.152778		22q	0.234234	0.0900901		22q	0.0818182	0.136364		22q	0.176471	0.0823529		22q	0.109244	0.12605			22q	0.0480769	0.144231		22q	0.038835	0.0776699		22q	0.126984	0.0634921

## Sheet: Table 3 EPN-E1
3A) Top fusions for ST-EPN in EPN-E1				3B) Top fusions for ST-EPN in EPN-E2 ( n = 29)				3C)all st-epn ( in e2, with rela-zfta fusion ) total of 8						3D) Anaplastic epn ( in e1 , n = 5)				3E) Anaplastic epn ( in e2 , n = 6)
Gene fusions	No of patients	% of patients		Gene fusions	No of patients			Gene fusions	No of patients					Gene fusions	No of patients			Gene fusions	No of patients
ZFTA_RELA	87	82.8571		YAP1_MAMLD1	9	31.0345		ZFTA_RELA	8					ZFTA_RELA	5			YAP1_MAMLD1	1
SERPINI2_WDR49	9	8.57143		ZFTA_RELA	8	27.5862		GPM6B_PLS3	1					CCDC81_SYTL2	1			NEDD1_CFAP54	1
NEDD1_CFAP54	6	5.71429		SERPINI2_WDR49	3	10.3448		SERPINI2_WDR49	1					NAV2_SLC2A4RG	1			VWA3A_C20orf27	1
ZFTA_MAML2	3	2.85714		NEDD1_CFAP54	3	10.3448		LBHD1_POF1B	1					TMEM109_RIN2	1			RB1_FNDC3A	1
PSPC1_ZMYM5	2	1.90476		CFAP44_SPICE1	2	6.89655		EHBP1L1_SH3KBP1	1					SNHG17_CTNND1	1			TRIM41_TECPR2	1
ZNF410_PTGR2	2	1.90476		PDGFC_GATB	1	3.44828		SH3KBP1_TEX11	1					SLC30A9_TBC1D1	1
CFAP44_SPICE1	2	1.90476		AFAP1_TERT	1	3.44828		RTN3_FERMT3	1					CFAP44_SPICE1	1
KMT2A_CD3D	2	1.90476		ZNF767P_BRAF	1	3.44828								L3HYPDH_CCDC175	1
CHIC1_MACROD1	2	1.90476		DNAJB6_UBE3C	1	3.44828								SERPINI2_WDR49	1
LTBP3_ZFTA	2	1.90476		GPM6B_PLS3	1	3.44828

## Sheet: Table 4 EPN-E2
4A) Top fusions for Posterior Fossa in EPN-E2 ( n = 129)				4B) Top fusions for Posterior Fossa in EPN-E1			4C) Top gene fusions in PF-A ( n = 17)				4D) Top gene fusions in PF-B ( n =4)			4E) Top gene fusions in Myxopapillary EPN ( n =9)
Gene fusions	No of patients	% of patients		Gene fusions	No of patients		Gene fusions	No of patients			Gene fusions	No of patients		Gene fusions	No of patients
NEDD1_CFAP54	13	10.0775		ZNF423_GRAMD4	1		ZDHHC21_NFIB	2	11.7647		SERPINI2_WDR49	3		NEDD1_CFAP54	3
SERPINI2_WDR49	8	6.20155		PLXNB2_ZNF423	1		SERPINI2_WDR49	2	11.7647		CFAP44_SPICE1	1		SERPINI2_WDR49	1
ZDHHC21_NFIB	3	2.32558					CFAP44_SPICE1	2	11.7647		DISC1_NEK11	1		PSPC1_ZMYM5	1
CFAP44_SPICE1	3	2.32558					UPF3A_CDC16	1	5.88235		NEDD1_CFAP54	1
PSPC1_ZMYM5	3	2.32558					ZFTA_RELA	1	5.88235		EPB41L4A_NREP	1
NALCN_STAG1	2	1.55039
ALMS1_SETX	2	1.55039
UPF3A_CDC16	1	0.775194
ZFTA_RELA	1	0.775194
DISC1_NEK11	1	0.775194

## Sheet: Table 5 Med fusions
Top 10 Gene fusions reported by both arriba and STAR-Fusion
5A)shh ( n = 274)					5B)g3 ( n = 229)				5C)g4 ( n = 364)
Gene fusions	No of patients	% of patients			Gene fusions	No of patients	% of patients		Gene fusions	No of patients	% of patients
EPB41L4A_NREP	39	14.2336			TMEM244_ARHGAP18	45	19.6507		MMD2_RADIL	37	10.1648
ZDHHC21_NFIB	13	4.74453			FBRSL1_NOC4L	33	14.4105		EPB41L4A_NREP	32	8.79121
FBRSL1_NOC4L	11	4.0146			MMD2_RADIL	17	7.42358		REV3L_FYN	12	3.2967
NCOR1P2_KCNJ18	8	2.91971			EPB41L4A_NREP	12	5.24017		FBRSL1_NOC4L	10	2.74725
MPRIP_ANO3	3	1.09489			PVT1_CASC8	12	5.24017		L3HYPDH_CCDC175	9	2.47253
ANO3_EHF	3	1.09489			DDX31_GFI1B	11	4.80349		DDX31_GFI1B	6	1.64835
AZIN2_ZNF362	3	1.09489			L3HYPDH_CCDC175	10	4.36681		SNHG14_SNRPN	5	1.37363
NBAS_DDX1	3	1.09489			ZDHHC21_NFIB	9	3.93013		ZDHHC21_NFIB	5	1.37363
GLI2_SCTR	2	0.729927			PRRC2B_GFI1B	7	3.05677		NBAS_DDX1	3	0.824176
PVT1_NDRG1	2	0.729927			MUC19_CNTN1	7	3.05677		TMEM244_ARHGAP18	3	0.824176

## Sheet: Table 6 DEG
6A) Kinases up regulated in EPN-E1									6B) Kinases down regulated in EPN-E1 ( or Kinases up-regulated in EPN-E2)								6C) All genes up-regulated in EPN-E1( down in in EPN-E2)							6D) All genes up-regulated in EPN-E2( down in in EPN-E1)
gene	log2FoldChange	pvalue	padj	CPM_Avg_E2	CPM_Avg_E1				gene lo	log2FoldChange	pvalue	padj	CPM_Avg_E2	CPM_Avg_E1			gene	log2FoldChange	pvalue	padj	CPM_Avg_E2	CPM_Avg_E1		gene	log2FoldChange	pvalue	padj	CPM_Avg_E2	CPM_Avg_E1
PRKCG	3.14825	2.41842e-44	1.67032e-42	2.47188	31.6386				GK2	-2.32653	2.96953e-05	8.75158e-05	0.103844	0.0846605			HES3	6.78961	5.24165e-102	4.396e-99	0.0345108	3.39397		INS-IGF2	-5.15165	5.70251e-08	2.46824e-07	30.8598	1.44147
SRPK3	3.1038	6.1811e-82	2.17723e-79	2.27371	19.3451				MUSK	-2.02661	7.25997e-16	7.5569e-15	2.13524	0.538071			FGF19	6.40371	1.53421e-35	6.96403e-34	0.0679186	6.24879		LMX1A	-4.37495	7.71223e-31	2.61207e-29	48.1492	3.55946
MOS	3.00551	1.01126e-15	1.03608e-14	0.0116664	0.108311				CKM	-1.89198	8.20728e-12	5.63974e-11	1.84909	0.776115			LBX1	6.29723	1.91339e-54	2.16017e-52	0.564797	13.5193		BPIFB2	-4.36237	2.05474e-49	1.89466e-47	1.12402	0.113141
CIB4	2.89123	1.34264e-50	1.32104e-48	0.0495005	0.337616				AK1	-1.70266	1.61808e-45	1.20243e-43	27.5158	8.77448			ESX1	6.22473	2.32797e-68	4.76747e-66	0.0416699	2.97161		PRAC1	-4.32179	0.0075764	0.0145879	1.36414	0.0623271
BRSK2	2.22251	4.854e-71	1.12485e-68	61.5776	282.851				DGKK	-1.66437	3.2409e-07	1.27209e-06	1.40255	0.367897			WNT3A	5.41882	6.89008e-142	2.42696e-138	0.0271338	1.07232		NPPC	-4.07364	1.43843e-45	1.08728e-43	1.81536	0.390154
EPHB4	2.15138	7.04431e-86	2.95391e-83	17.0522	75.5202				MAPK15	-1.48025	2.26627e-16	2.46837e-15	22.829	8.35625			KCNH6	5.41455	4.37664e-102	3.85407e-99	1.57963	65.765		BPIFB4	-3.79159	1.12079e-30	3.74561e-29	2.70548	0.106932
CAMK2A	2.00161	3.69012e-25	8.14415e-24	2.59296	28.8517				PRKCQ	-1.44491	1.87337e-22	3.42971e-21	1.63722	1.63492			PCP4L1	5.25518	7.79565e-139	2.28828e-135	0.969515	35.4091		HOXB8	-3.7417	2.78741e-09	1.42792e-08	2.504	1.21811
CAMK1G	1.87938	3.81315e-10	2.16706e-09	1.55782	5.36497				HKDC1	-1.40057	2.57597e-21	4.35393e-20	2.68918	1.05638			NKX2-4	5.21187	1.67484e-28	4.7963e-27	0.0362396	0.50547		SLC28A3	-3.72483	1.73329e-63	2.9073e-61	1.0079	0.061004
FGFR3	1.79834	2.01692e-29	6.13504e-28	17.6622	60.9338				EPHA6	-1.32257	4.9714e-07	1.90009e-06	24.2542	13.4734			SLC6A3	5.15024	1.34084e-41	8.19964e-40	7.16589	239.869		F5	-3.69522	2.32579e-72	6.1137e-70	17.6403	0.853145
STYK1	1.73242	2.12699e-13	1.73911e-12	0.103572	0.447112				DGKG	-1.28926	9.13296e-12	6.25631e-11	59.7424	23.6149			COMP	5.12319	2.731e-95	1.78142e-92	0.419907	284.777		TNP1	-3.65431	6.03508e-34	2.50684e-32	0.122006	0.0163519
FGFRL1	1.67998	1.9845e-40	1.14971e-38	34.5694	107.094				AK7	-1.27417	1.44931e-17	1.75191e-16	5.03377	2.14211			NEUROD6	5.11383	2.30026e-12	1.67475e-11	0.644035	9.75717		HOXA2	-3.62412	5.34315e-24	1.10063e-22	9.08918	1.00152
MERTK	1.57974	4.85255e-71	1.12485e-68	12.0376	35.9138				DAPK1	-1.23873	3.45138e-40	1.98646e-38	180.52	76.3589			GCGR	5.01768	4.02165e-59	5.57711e-57	0.79058	25.358		LGR6	-3.60849	1.61768e-58	2.17485e-56	7.54417	0.621154
MYO3B	1.55931	2.03969e-13	1.67006e-12	0.750017	5.15964				DAPK2	-1.23145	2.97304e-16	3.20448e-15	17.6508	7.49973			CRH	4.97759	1.58025e-61	2.37875e-59	0.0770581	4.42833		UCN3	-3.60236	8.22165e-19	1.11556e-17	0.175481	0.0308893
MAP4K2	1.49832	3.85688e-72	9.84455e-70	25.7166	72.0376				MPP7	-1.18569	9.29531e-16	9.56803e-15	8.29993	3.61498			CHD5	4.92262	1.20512e-146	1.06122e-142	6.98125	212.369		SFRP5	-3.58903	5.55479e-33	2.1692e-31	29.9648	2.55053
PRKAG3	1.39182	7.7058e-05	0.000212386	0.088045	0.361129				TESK2	-1.13627	1.01482e-17	1.24844e-16	9.7373	4.41919			PRSS56	4.81523	6.59845e-89	2.97979e-86	0.0375041	3.01766		DHRS7C	-3.50465	3.55373e-25	7.86285e-24	0.101173	0.0234073
FN3K	1.39105	1.03853e-53	1.12905e-51	35.8958	93.5546				HK2	-1.07026	5.07114e-13	3.98896e-12	125.524	60.9968			FBP2	4.75212	2.209e-69	4.7445e-67	0.226722	5.78329		PI16	-3.50301	5.60137e-66	1.02762e-63	15.0269	1.37651
TEC	1.36413	4.01295e-31	1.39126e-29	0.652064	1.69823				NTRK2	-0.999535	1.42287e-15	1.44352e-14	284.411	142.026			WNT7B	4.74166	2.56082e-138	6.44302e-135	1.01083	26.7223		HOXA3	-3.48525	4.92401e-20	7.41845e-19	20.8178	2.4553
MAPKAPK3	1.34704	2.34048e-47	1.92619e-45	14.5088	36.2485				MAK	-0.99764	1.44938e-08	6.76376e-08	40.3095	20.8311			PNOC	4.63924	1.01828e-84	4.07589e-82	0.0496127	1.17608		OR12D2	-3.33691	7.04584e-23	1.33432e-21	0.202697	0.0173953
FRK	1.34529	8.88633e-18	1.10061e-16	2.29361	5.88585				NTRK3	-0.99046	1.43459e-10	8.57927e-10	375.663	183.164			PROKR2	4.56126	5.13173e-23	9.82392e-22	0.667999	15.2262		CFC1	-3.31378	5.04752e-13	3.97393e-12	0.220164	0.119105
CKMT1A	1.32004	5.41579e-10	3.01288e-09	2.4686	5.99921				PDGFRL	-0.979991	3.1861e-09	1.62084e-08	1.60381	0.814055			PLCH2	4.55125	1.04664e-159	1.84334e-155	26.8985	636.021		OR2H1	-3.30114	1.29764e-19	1.88255e-18	0.427462	0.0446669
RPS6KL1	1.31321	1.42384e-32	5.38126e-31	39.8035	97.3001				PRKX	-0.96691	9.75084e-27	2.44284e-25	146.026	73.294			TLX1	4.51952	6.95446e-68	1.3762e-65	0.292904	6.3772		ST6GALNAC2	-3.29625	1.83686e-69	3.99392e-67	3.79551	0.406385
PIP5K1B	1.23735	3.5139e-13	2.79777e-12	2.76273	5.03016				PLK2	-0.956619	3.49059e-13	2.78173e-12	88.3885	43.8357			GSTA1	4.51061	1.41788e-21	2.44102e-20	0.0794244	1.22385		PRAC2	-3.24666	0.000210458	0.000539296	0.15353	0.0257413
EPHA3	1.23581	2.50273e-10	1.44851e-09	27.8459	66.1422				HSPB8	-0.953333	1.7434e-09	9.1085e-09	72.8536	38.736			ECEL1	4.42495	2.51658e-95	1.70469e-92	1.29908	27.4199		TMC5	-3.24223	1.42195e-50	1.3913e-48	3.7647	0.209948
LIMK1	1.18613	1.40172e-66	2.68338e-64	44.8983	101.684				GCK	-0.926116	2.51798e-07	9.9835e-07	13.339	6.81397			SLC6A19	4.35834	4.46236e-22	7.93849e-21	0.071638	0.404908		RS1	-3.23634	1.65606e-23	3.28823e-22	1.62873	0.288765
LYN	1.18447	8.90645e-33	3.41001e-31	11.0411	25.4828				CDKL1	-0.923932	9.16316e-24	1.86568e-22	14.0066	7.42483			ADAMTS19	4.34676	1.6646e-90	8.62264e-88	0.173726	6.20512		NTS	-3.20107	1.98264e-20	3.10661e-19	16.5695	3.18736
CDK5R1	1.18032	1.27902e-40	7.45899e-39	115.785	255.787				NEK5	-0.919153	4.87234e-10	2.72938e-09	11.1559	6.06688			TNFRSF18	4.30989	3.7508e-55	4.34599e-53	0.308511	6.2013		BPIFB3	-3.18534	1.39531e-22	2.58133e-21	0.110288	0.0169522
CAMK4	1.1636	2.69248e-12	1.94984e-11	30.9943	64.7457				IGF1R	-0.913904	1.44108e-23	2.87758e-22	248.526	129.668			DLX1	4.20922	5.23085e-51	5.17561e-49	0.621613	10.4452		DRD1	-3.18442	9.17548e-44	6.07513e-42	2.3077	0.241674
PBK	1.14662	1.11431e-10	6.74867e-10	11.5017	24.8615				STK32A	-0.904344	4.42334e-11	2.80735e-10	33.0183	17.226			NEUROG3	4.19199	1.53211e-30	4.99694e-29	0.0264216	0.681778		DAO	-3.17522	7.64255e-26	1.79228e-24	8.8307	1.02738
EPHA2	1.09237	1.95097e-13	1.60115e-12	23.2835	49.6208				ROR2	-0.901547	1.70063e-06	6.00952e-06	32.2138	17.2525			FEZF1	4.18216	2.47656e-14	2.21858e-13	1.03856	18.7258		ADAMTS16	-3.17354	1.08498e-61	1.6473e-59	8.79486	0.97332
AXL	1.05301	1.59747e-39	8.7647e-38	24.4935	51.0996				WNK4	-0.877302	2.5489e-05	7.5881e-05	6.93934	2.69201			P2RX5	4.16244	9.81837e-130	2.16151e-126	0.424788	7.41261		SCGB2A1	-3.16355	9.45466e-26	2.19388e-24	0.0934813	0.00841955
CDK6	1.04276	1.20661e-13	1.01098e-12	269.098	543.446				PIM1	-0.8713	1.52754e-15	1.54083e-14	48.4305	26.978			UNCX	4.07798	3.46704e-11	2.22446e-10	10.7631	64.4798		FOXA1	-3.1626	9.77191e-15	9.14954e-14	7.09941	1.73597
PLXNB2	1.01143	2.68946e-35	1.19916e-33	458.296	922.212				CAMK2G	-0.870399	5.5091e-26	1.30412e-24	92.4525	49.7198			DMRT2	4.07508	1.51999e-47	1.28086e-45	0.200889	3.34551		HOXC11	-3.1581	7.5488e-07	2.80763e-06	0.932482	0.37198
MET	1.00827	6.95452e-07	2.60214e-06	13.9144	28.7524				MAPK10	-0.856731	2.19791e-18	2.83586e-17	185.09	100.601			HRH3	4.06425	5.01414e-51	4.98921e-49	0.952028	15.1591		FMO3	-3.11982	4.02453e-48	3.44078e-46	10.0817	0.347266
CAMK2B	0.989162	1.05737e-10	6.43481e-10	86.6639	167.276				MAP3K6	-0.845063	9.22767e-14	7.81335e-13	24.8584	14.0109			LHX2	4.0598	1.59532e-47	1.33794e-45	15.6911	265.734		C11orf53	-3.07695	1.18035e-19	1.71804e-18	0.11167	0.0187308
MAPK12	0.988378	1.56887e-20	2.49602e-19	32.0944	62.9267				STK32B	-0.836347	1.47262e-07	6.04706e-07	10.5634	5.76505			L1CAM	4.05546	1.3041e-115	2.29679e-112	50.3155	825.776		AQP7	-3.0577	1.56404e-32	5.88587e-31	2.00205	0.249031
PRKAR1B	0.942142	4.0805e-20	6.20603e-19	35.5884	65.4923				STK33	-0.834848	1.0968e-17	1.34424e-16	33.2138	18.8052			KCNT1	4.03155	3.01734e-84	1.18092e-81	3.11914	50.3953		TFCP2L1	-3.0524	3.66153e-68	7.41229e-66	4.34665	0.517142
SGK3	0.89404	3.26242e-16	3.50352e-15	4.18262	7.8265				RPS6KA5	-0.805785	3.39948e-21	5.69123e-20	94.7222	53.992			CRYM	3.99121	2.20239e-47	1.82105e-45	0.817661	12.703		GPR55	-3.04181	1.58097e-45	1.17983e-43	0.315888	0.0466552
SGK2	0.852923	3.01524e-11	1.94664e-10	2.7788	5.01222				SPHK1	-0.801918	6.54676e-05	0.000182555	26.7258	15.0503			GATA5	3.99081	9.271e-56	1.13389e-53	0.0546697	0.801126		SSTR1	-2.98888	8.80171e-23	1.65615e-21	5.15938	0.637706
GK5	0.806444	7.38745e-37	3.64448e-35	50.6314	88.4961				CCL4	-0.793756	1.73545e-05	5.30969e-05	8.09291	7.60488			ISL1	3.95638	1.15497e-10	6.98055e-10	0.18354	0.803601		TRIM43	-2.98191	1.24612e-05	3.89677e-05	0.229639	0.0318585
ACVR1C	0.806244	3.50103e-06	1.18281e-05	1.82083	3.12092				NME5	-0.788713	1.53974e-12	1.14373e-11	15.6298	9.26248			TPSG1	3.93816	3.94484e-56	4.89271e-54	0.0477718	0.705501		TUBA4B	-2.97182	2.3721e-38	1.24709e-36	0.858415	0.112328
TTK	0.79076	6.45898e-07	2.42704e-06	14.804	24.976				PHKG1	-0.784864	6.39408e-12	4.45109e-11	12.3691	7.31848			SPATA16	3.93513	5.29482e-19	7.27966e-18	0.0185106	0.201807		GSTA3	-2.95163	1.95577e-21	3.34094e-20	0.0906281	0.0195796
PIP5KL1	0.787686	1.12824e-11	7.62494e-11	1.58363	2.66049				MATK	-0.755574	6.16184e-05	0.000172504	11.0034	5.88458			CACNA1H	3.9185	5.71359e-109	6.70852e-106	27.5436	406.287		FXYD3	-2.92039	4.25795e-36	2.02132e-34	0.308426	0.0374314
TPK1	0.783834	1.85077e-25	4.20591e-24	4.06141	7.03473				TYRO3	-0.752928	1.94793e-11	1.28491e-10	60.8338	35.2164			MUC2	3.90412	1.19201e-55	1.43793e-53	0.112381	33.4063		FNDC1	-2.89633	7.78156e-45	5.52616e-43	32.2127	3.68449
CD2	0.781728	3.07707e-05	9.05183e-05	0.593047	1.04192				PAK6	-0.737248	4.28616e-07	1.65544e-06	11.5088	7.83614			SLC30A2	3.90324	2.09103e-90	1.05221e-87	0.0488524	0.708362		FXYD1	-2.8691	7.05443e-33	2.72462e-31	0.898529	0.113059
MKNK2	0.7626	3.28152e-26	7.89538e-25	95.7843	161.998				ETNK2	-0.73124	5.98584e-09	2.93167e-08	20.2859	12.1843			GPR6	3.90203	1.48134e-10	8.84084e-10	0.00899114	0.350788		TRIM49C	-2.86758	0.00039689	0.000966942	0.162532	0.0355557
TXK	0.755663	7.07279e-07	2.64471e-06	0.432354	1.44838				EPHA1	-0.717822	0.006962	0.0135142	1.23571	0.78245			DLX2	3.88581	6.7532e-23	1.28165e-21	0.530179	7.13164		HSPB7	-2.85923	5.3271e-44	3.58095e-42	5.72784	0.821586
PLK4	0.751842	5.7516e-10	3.18845e-09	18.0502	30.1052				MAP3K15	-0.716251	0.00182692	0.00396448	1.83226	0.853912			CACNG3	3.87658	8.04068e-10	4.37886e-09	1.06054	8.28641		OR14J1	-2.85119	2.27816e-23	4.49306e-22	0.157806	0.0207756
FGFR1	0.749849	2.00196e-15	1.99426e-14	177.372	298.245				MAP2K6	-0.704531	1.91351e-10	1.12787e-09	74.1371	44.7507			HMX2	3.87253	2.88047e-07	1.13619e-06	0.0328106	0.221601		OR2J2	-2.8345	1.69778e-24	3.59391e-23	0.185318	0.0248486
CHEK1	0.742884	3.89792e-10	2.21238e-09	18.9098	31.3921				PKMYT1	-0.666802	5.52394e-07	2.10034e-06	32.9594	20.5925			GRIN1	3.84882	6.32612e-52	6.47765e-50	6.63004	86.1146		MKX	-2.83368	2.69922e-52	2.81294e-50	2.80173	0.389935
MAST1	0.738568	1.29935e-09	6.89488e-09	93.3283	150.255				RP2	-0.666032	8.50196e-23	1.60146e-21	24.9234	15.9509			GABRA4	3.79154	1.96079e-39	1.07247e-37	0.444847	5.92683		AQP1	-2.8257	4.05692e-66	7.68285e-64	141.729	14.8665
RET	0.723058	0.000314143	0.0007809	4.17891	3.55239				FGFR2	-0.658608	1.80333e-07	7.29785e-07	48.0046	25.8277			MC5R	3.74826	7.30638e-30	2.27752e-28	0.255431	3.56366		OTOS	-2.79428	4.83379e-30	1.53116e-28	0.684448	0.113433
PDGFRA	0.706482	0.000860544	0.00197884	33.5496	52.9333				ITPKB	-0.657338	7.70812e-13	5.94115e-12	60.9225	39.266			TFAP2B	3.73998	5.57747e-16	5.85053e-15	0.727257	9.35947		DTHD1	-2.7899	9.5909e-47	7.74839e-45	1.63642	0.320458
PRKACA	0.678822	6.30335e-30	1.97887e-28	93.7089	149.543				NPR2	-0.655079	8.31279e-15	7.82496e-14	91.7472	58.6764			SOHLH1	3.73987	1.98982e-36	9.65419e-35	0.0748942	1.47914		OLIG3	-2.77787	3.39048e-10	1.93622e-09	10.0002	1.46504
EGFR	0.672195	1.65856e-07	6.75798e-07	103.89	104.427				PIK3C2G	-0.648746	0.0182488	0.0323956	0.546671	0.292691			TBX5	3.73219	1.16175e-26	2.89403e-25	1.21544	15.9386		ATP4B	-2.73393	8.82176e-33	3.38494e-31	0.873738	0.0696464
TRIB2	0.671246	1.0846e-13	9.13536e-13	94.1606	149.123				HIPK2	-0.648397	7.47825e-17	8.49722e-16	424.451	266.283			CDH9	3.69988	5.58892e-14	4.84648e-13	0.161867	1.46479		PEBP4	-2.73339	9.63779e-56	1.17063e-53	2.59376	0.395579
ACVR2B	0.664532	2.96007e-12	2.13922e-11	108.925	168.569				MORN2	-0.636804	1.65888e-13	1.37101e-12	23.6551	15.7484			DBX1	3.69865	5.29984e-13	4.16514e-12	1.57452	8.34625		HOXB2	-2.72786	2.06524e-30	6.69852e-29	10.7566	1.57758
AURKA	0.66052	1.09008e-08	5.17338e-08	11.1529	17.1506				NEK11	-0.608161	1.69985e-12	1.25684e-11	36.3502	24.3107			TMEM88B	3.69176	1.09053e-64	1.95984e-62	0.463132	5.73934		ORM2	-2.7214	2.58759e-13	2.09722e-12	0.148356	0.0399804
PLAU	0.658506	9.24349e-06	2.94761e-05	7.92364	12.4248				TNNI3K	-0.6079	4.88621e-05	0.000139069	0.697447	0.452603			SLC32A1	3.65783	6.5559e-17	7.4927e-16	0.415328	2.36702		HOXA5	-2.72041	1.075e-10	6.53312e-10	20.3466	5.36168
PTK7	0.642615	3.77865e-15	3.68696e-14	109.438	169.244				CAMKV	-0.595778	0.0139979	0.0255076	62.017	35.5607			OTP	3.64434	1.2396e-16	1.38968e-15	0.333843	4.13362		COL6A6	-2.72011	1.01397e-25	2.34665e-24	1.05956	0.169728
MASTL	0.63044	5.15653e-17	5.93186e-16	16.6008	25.5137				PFKFB3	-0.594908	2.64901e-11	1.7222e-10	117.326	78.9688			GABRA3	3.57524	1.90065e-92	1.07981e-89	1.9395	22.9266		HPD	-2.71996	9.9384e-38	5.04424e-36	2.4846	0.310785
BUB1	0.624986	7.52459e-05	0.000207847	23.0419	34.6158				MAPKAPK2	-0.583062	8.26021e-19	1.11993e-17	88.3885	59.2676			DLK1	3.5742	3.346e-34	1.42342e-32	3.87734	83.2714		HAPLN4	-2.71547	8.04288e-07	2.98118e-06	3.88282	1.48674
FLT1	0.623367	5.65467e-10	3.13669e-09	27.7531	43.166				PDXK	-0.56988	2.27512e-10	1.32637e-09	154.678	103.211			DOC2B	3.54973	3.2029e-113	5.12814e-110	12.9873	150.185		AQP2	-2.70861	1.34713e-24	2.87933e-23	0.364536	0.0974089
ALPK1	0.615626	8.13057e-09	3.91673e-08	10.1781	15.8367				CDK9	-0.557148	1.01691e-12	7.72641e-12	108.784	74.8726			NEUROD4	3.5478	2.41248e-14	2.16558e-13	3.22399	37.1799		SNTN	-2.69428	9.16626e-19	1.23422e-17	1.25932	0.0500993
BRSK1	0.604199	1.06829e-13	9.00229e-13	105.907	158.456				GALK1	-0.539711	2.71152e-08	1.22293e-07	10.9383	7.63508			COL9A3	3.5377	4.55997e-96	3.21241e-93	3.59456	41.2738		CHST13	-2.67861	9.05898e-31	3.03898e-29	1.12311	0.170581
BUB1B	0.603386	0.000178852	0.000464319	21.1845	30.9686				MPP4	-0.521943	0.00574828	0.0113573	8.58828	6.05965			FGF3	3.52005	3.65317e-10	2.08084e-09	0.0512791	0.592097		GRIA4	-2.67277	6.81842e-37	3.3732e-35	130.242	19.6197
ALK	0.601087	0.000299489	0.000747852	5.97566	8.83523				PKLR	-0.519377	0.0100524	0.0188766	0.232593	0.165195			RESP18	3.5165	1.26114e-07	5.22615e-07	0.0481222	0.476126		LCE1E	-2.67188	1.87777e-06	6.60239e-06	0.0550191	0.0103202
XYLB	0.597977	1.00053e-11	6.81151e-11	11.4295	17.1121				PRKAG2	-0.510412	1.91103e-06	6.70726e-06	49.3548	34.3015			EPHA10	3.50846	3.93761e-64	6.86625e-62	3.81888	41.557		TGM5	-2.66973	7.24273e-41	4.26618e-39	1.1162	0.0940473
AURKB	0.597064	0.00106012	0.00240138	12.7302	18.6746				DYRK4	-0.50881	3.16288e-14	2.81053e-13	18.0178	12.9106			HES2	3.49144	9.03961e-46	6.89202e-44	0.459378	5.34307		ITGB4	-2.66435	5.0995e-79	1.52224e-76	123.184	7.56321
IKBKE	0.582366	2.00066e-08	9.1688e-08	2.31611	3.50177				NEK10	-0.50666	7.37232e-05	0.000203929	10.4069	7.3401			SLC18A3	3.47785	7.73647e-29	2.25961e-27	0.923084	6.14043		QRFP	-2.63078	5.15195e-17	5.93047e-16	0.255286	0.0432117
PDIK1L	0.576181	4.84165e-18	6.0908e-17	36.4883	54.3801				SH3BP4	-0.490561	4.70409e-08	2.05988e-07	92.2892	63.9653			SLC6A5	3.47706	1.05853e-10	6.43965e-10	1.33824	10.8466		BPIFB6	-2.62565	2.45357e-14	2.20022e-13	0.0703766	0.0162401
AKT1	0.569832	8.88027e-22	1.55158e-20	182.512	270.605				PRKCA	-0.483119	1.12264e-07	4.67866e-07	76.2543	53.6328			C2CD4C	3.47648	1.24381e-92	7.55379e-90	1.05476	22.4156		TJP3	-2.62544	8.51986e-18	1.0567e-16	1.07018	0.28396
AKT3	0.560297	3.95147e-14	3.48315e-13	286.48	423.954				RIPK2	-0.476809	1.1347e-12	8.55863e-12	13.671	10.045			SSTR5	3.46262	6.82337e-50	6.49584e-48	0.035244	0.396633		SBK2	-2.62105	6.68792e-06	2.16721e-05	1.88995	0.830471
IRAK3	0.552543	9.50091e-05	0.000257708	21.0138	30.2084				NTRK1	-0.47638	0.00560769	0.0111019	7.82882	5.54745			ST8SIA3	3.45115	8.95585e-43	5.71487e-41	22.856	245.502		GCNT3	-2.61925	3.26368e-23	6.35137e-22	0.320559	0.0631968
PXK	0.54559	6.67969e-17	7.62429e-16	40.7947	58.8142				MAPK4	-0.474774	2.5818e-05	7.67568e-05	61.4034	44.5733			ISLR2	3.43803	1.10642e-59	1.58424e-57	18.7661	202.418		RSPO2	-2.61893	1.51069e-25	3.45088e-24	29.957	4.75173
CDK2	0.543857	1.17407e-09	6.27168e-09	32.9533	48.08				HK1	-0.457722	5.37376e-11	3.37648e-10	160	117.126			EOMES	3.43559	2.92114e-26	7.05721e-25	20.1534	209.653		AGR3	-2.61401	9.13422e-26	2.12794e-24	0.079955	0.0168515
SH3BP5	0.541038	1.79238e-06	6.31601e-06	86.2846	125.843				NME4	-0.454594	1.08925e-07	4.55025e-07	68.2472	49.7548			LMO1	3.43026	7.64156e-74	2.13624e-71	1.12141	12.4174		TRDN	-2.60995	1.0957e-22	2.04857e-21	5.48069	1.15675
PAK3	0.538252	0.000237775	0.000603066	56.6196	77.8172				DYRK3	-0.451704	3.86348e-06	1.29656e-05	31.8971	23.7976			ST8SIA2	3.429	5.52588e-69	1.14496e-66	25.9901	279.412		CYP4F3	-2.6084	7.28372e-46	5.60179e-44	1.77504	0.294929
NEK2	0.536082	0.000230083	0.000585495	15.2225	21.6071				VRK2	-0.449339	0.000150667	0.000395807	7.48934	5.50191			GPR153	3.42884	3.54287e-143	1.55993e-139	12.9718	138.8		IFITM5	-2.60008	2.6428e-09	1.35541e-08	0.102769	0.0142289
IPMK	0.523824	4.12149e-15	3.99933e-14	21.0774	30.4353				PHKA2	-0.435766	1.14461e-15	1.16593e-14	66.0214	48.8999			CALB2	3.41822	5.57409e-53	5.84351e-51	4.43803	45.6184		SRY	-2.5997	4.97908e-11	3.14081e-10	0.202314	0.0126825
PFKL	0.49068	4.98225e-10	2.78918e-09	202.096	286.84				CDKL5	-0.433679	7.34697e-07	2.73851e-06	50.985	36.5643			SYNPR	3.40578	3.26424e-21	5.47521e-20	2.44681	24.134		HOXB5	-2.59785	6.4939e-09	3.16816e-08	4.53935	1.30945
CDK5	0.485611	4.79942e-14	4.20116e-13	23.6099	32.9272				NME7	-0.430429	1.51075e-10	9.0042e-10	32.1441	24.4486			CRISP2	3.39675	8.45666e-05	0.000231362	0.0844039	0.284132		CDHR4	-2.59287	7.91561e-32	2.86851e-30	0.711734	0.12308
TAOK3	0.475857	1.89634e-14	1.72074e-13	66.5724	91.791				DCAKD	-0.425712	3.30202e-15	3.23804e-14	131.121	98.2982			SLIT1	3.39264	1.60195e-51	1.6122e-49	20.8802	216.228		ANGPTL7	-2.59036	1.347e-16	1.5072e-15	3.39916	0.620832
CDC7	0.4698	3.85312e-08	1.70377e-07	24.9677	34.4311				MST1R	-0.420456	0.00274026	0.00574953	3.11067	2.25538			HTR1A	3.38579	1.18511e-24	2.54848e-23	3.4398	22.2754		CD36	-2.57913	9.47368e-52	9.58911e-50	9.72827	1.65333
KDR	0.46427	4.76708e-05	0.000135898	25.0421	35.0607				BMP2K	-0.399605	1.55659e-09	8.17127e-09	71.7109	55.1655			ELFN1	3.38179	2.61328e-108	2.87656e-105	5.31581	55.0001		AZGP1	-2.57524	2.2915e-25	5.19407e-24	0.914035	0.152614
JAK2	0.462589	1.03781e-12	7.86488e-12	31.2884	43.4277				LRGUK	-0.398839	0.00194543	0.00420559	8.4842	6.52288			HES5	3.37943	6.16752e-57	7.99406e-55	1.28465	12.8094		BMP5	-2.54322	1.97012e-15	1.96699e-14	29.4182	4.96178
MAPK14	0.450618	2.96659e-30	9.48231e-29	65.6932	89.9131				PIK3C3	-0.396397	1.61831e-07	6.6068e-07	122.643	93.8182			PADI3	3.35999	6.19308e-22	1.09291e-20	0.0192086	0.195447		KRT7	-2.52796	3.88747e-28	1.08676e-26	2.73421	0.0654066
PRKAB2	0.448212	4.7838e-13	3.77474e-12	49.2336	67.7891				PAK4	-0.383319	2.33361e-07	9.29644e-07	68.3288	52.3843			TCF21	3.35996	1.18292e-14	1.0994e-13	0.0462352	0.37403		CNPY1	-2.52604	3.03711e-16	3.26953e-15	1.8804	0.318916
CKS1B	0.437655	8.57818e-07	3.16926e-06	16.6466	22.6029				PRPS1	-0.382518	1.04891e-10	6.38556e-10	49.9448	38.4763			GPR26	3.34568	7.66306e-14	6.55472e-13	0.331624	2.90462		PLA2G2A	-2.51731	3.22653e-17	3.79597e-16	0.845773	0.109662
BMPR1B	0.431036	0.00241681	0.00513263	24.1703	32.9023				MAP3K8	-0.381416	0.000545333	0.00129947	8.50602	6.73193			ADAP1	3.33532	8.63364e-145	5.06852e-141	0.956865	9.49318		WFDC2	-2.51449	3.40657e-37	1.69962e-35	5.43066	0.940222
MAP3K11	0.422656	1.88457e-09	9.80534e-09	47.7645	64.2293				RBKS	-0.380567	2.43423e-05	7.27254e-05	5.99217	4.64314			NPSR1	3.3086	1.33602e-21	2.3046e-20	0.0455827	0.689526		MLIP	-2.51084	2.1102e-62	3.34818e-60	3.58836	0.642581
PANK4	0.422099	1.52755e-14	1.4034e-13	30.4701	40.3929				STK24	-0.376497	4.04911e-14	3.56743e-13	98.9415	76.4067			FHDC1	3.30532	5.19079e-112	7.03232e-109	16.072	160.247		RPE65	-2.50319	3.02639e-49	2.74746e-47	3.46873	0.655002
CALM3	0.414279	2.94785e-11	1.90523e-10	373.494	487.519				ERBB2	-0.374262	5.41256e-05	0.000152962	80.3879	62.3982			CHAT	3.29259	1.39596e-25	3.20125e-24	0.188847	1.90845		CPNE6	-2.49015	1.52586e-24	3.24167e-23	64.7018	11.1079
CKS2	0.387598	0.00121579	0.00272249	20.765	26.8366				MAP3K5	-0.370412	0.00388046	0.0079091	33.5729	25.8201			TERT	3.27582	8.92444e-28	2.40332e-26	1.11392	7.19212		POTEF	-2.47896	4.09522e-29	1.21218e-27	3.36849	0.597033
CAMK1	0.376378	2.15408e-05	6.48507e-05	18.6	24.2283				ARSG	-0.368328	0.000151701	0.000398353	14.3398	10.9797			SOX3	3.25089	1.13826e-28	3.2864e-27	1.77474	16.0878		BARX2	-2.47834	2.64089e-27	6.87022e-26	0.803544	0.149036
CAMKK1	0.365807	0.00431314	0.00871935	43.0109	55.163				PINK1	-0.36727	9.29474e-06	2.96127e-05	101.945	78.7502			NEUROG2	3.24231	4.36748e-16	4.64493e-15	1.90896	16.9874		FABP6	-2.47565	3.82795e-19	5.32947e-18	3.76236	0.67272
PRKAA2	0.365723	4.61183e-06	1.53079e-05	25.5029	32.9217				LIMK2	-0.36431	7.08933e-06	2.29264e-05	49.8367	39.6002			ASCL2	3.23191	1.11682e-67	2.1855e-65	0.170192	2.16851		ELF5	-2.4659	5.02772e-17	5.79503e-16	0.245064	0.241336
LCK	0.361532	0.0198007	0.0348625	0.585469	0.781882				TSSK3	-0.355627	0.00108545	0.0024534	2.11457	1.62245			C7orf33	3.22303	1.34639e-10	8.06824e-10	0.00581013	0.0843086		TRIM43B	-2.44919	0.000139147	0.000367966	0.12258	0.031355
VRK1	0.358979	2.1011e-05	6.34292e-05	29.1547	37.0264				COASY	-0.354859	9.26583e-11	5.68606e-10	68.9914	54.0814			GAD2	3.20852	1.02248e-48	8.87094e-47	1.7896	15.4034		DMKN	-2.44218	1.65678e-32	6.20834e-31	8.22605	1.50803
EPHA4	0.358117	0.00304381	0.00633585	31.1248	38.8665				HK3	-0.353656	0.0176822	0.031482	2.07071	1.63722			KIF26A	3.20572	2.2904e-62	3.60165e-60	28.7997	272.305		ANKRD1	-2.4378	9.90695e-19	1.32742e-17	3.77037	0.0898986
EPHB1	0.355428	0.00991427	0.018639	41.2906	50.8699				ILK	-0.345978	6.03836e-06	1.9705e-05	98.7797	78.9994			SH2D5	3.20548	1.34484e-79	4.30641e-77	0.535713	5.01243		C11orf16	-2.4318	2.90938e-19	4.08613e-18	0.450548	0.0907625
PDGFRB	0.352429	0.00093173	0.00213167	97.017	123.624				PRKG1	-0.34218	0.00105995	0.00240131	13.4695	10.6346			BARX1	3.20451	9.81931e-30	3.01811e-28	0.0963107	1.10836		CACNG1	-2.43071	9.83935e-19	1.31981e-17	0.545934	0.0996923
STK11	0.350704	1.96476e-08	9.00893e-08	74.6117	94.9406				TSSK6	-0.338435	0.0114134	0.0211837	1.58426	1.23552			OTOF	3.15107	1.84652e-55	2.19736e-53	2.15479	18.864		CPAMD8	-2.42882	4.18305e-31	1.44739e-29	37.4274	6.7101
PI4K2B	0.347155	5.35575e-06	1.75981e-05	9.26556	11.8815				FYN	-0.337016	9.57856e-08	4.03293e-07	331.222	262.583			PRKCG	3.14825	2.41842e-44	1.67032e-42	2.47188	31.6386		NXF2B	-2.42781	0.00953239	0.017978	0.225702	0.0769944
RPS6KB1	0.346378	6.80005e-14	5.85635e-13	64.5712	82.4979				CDKL4	-0.332432	0.0139067	0.0253676	0.733751	0.582456			NEUROG1	3.14033	7.86334e-09	3.7963e-08	7.95337	66.7797		LRRC8E	-2.42076	1.60944e-31	5.72635e-30	0.422942	0.0938076
TWF2	0.340055	0.000104809	0.00028281	18.6677	23.9229				MPP3	-0.325857	0.0155833	0.0280885	82.2474	64.8513			GSX2	3.1392	1.51223e-32	5.70309e-31	0.0505868	0.43043		CWH43	-2.40315	5.83244e-26	1.37696e-24	0.225662	0.0465722
IRAK4	0.335116	2.70739e-13	2.18727e-12	13.6267	17.465												SP5	3.13873	4.97552e-43	3.22165e-41	5.15575	44.0688		KRT80	-2.39586	6.57587e-24	1.34511e-22	1.64495	0.0896989
																	KIF7	3.13543	1.36987e-92	8.04205e-90	13.8466	122.63		ANKUB1	-2.39482	3.02202e-36	1.45024e-34	0.74913	0.145604
																	IRX6	3.13167	1.27434e-23	2.55623e-22	1.94554	17.9002		KRT14	-2.39461	7.82945e-07	2.90606e-06	5.75855	1.87258
																	CBLN4	3.1172	4.10563e-27	1.05406e-25	0.828412	6.77911		PSORS1C2	-2.39376	7.53813e-07	2.80443e-06	0.149007	0.0253982
																	CYP27C1	3.11148	5.80639e-101	4.64828e-98	1.15566	9.92324		HP	-2.38971	5.18629e-21	8.59274e-20	4.87753	0.210318
																	KCNQ2	3.10628	1.04835e-72	2.84054e-70	54.5089	456.227		IL6	-2.38604	4.05885e-20	6.17844e-19	2.33459	0.37191
																	SRPK3	3.1038	6.1811e-82	2.17723e-79	2.27371	19.3451		TTR	-2.37199	3.72793e-12	2.66246e-11	106.829	28.9463
																	GNG3	3.08268	3.6031e-83	1.35017e-80	11.7088	97.6625		EBLN1	-2.37199	4.09245e-27	1.05221e-25	0.18091	0.0334151
																	TH	3.08122	1.81163e-32	6.74554e-31	1.08371	6.9088		ECM2	-2.36754	1.39779e-66	2.68338e-64	33.5673	6.59675
																	CACNA1I	3.06998	5.54511e-71	1.26832e-68	5.50376	45.8722		PDLIM3	-2.36268	1.69087e-49	1.57564e-47	240.99	48.5263
																	MCHR2	3.05637	7.80008e-10	4.25837e-09	0.0309958	0.431711		SLC34A2	-2.36073	2.56777e-26	6.22057e-25	1.85139	0.370615
																	FAM163A	3.03813	5.55734e-30	1.75091e-28	0.506103	3.95978		S100B	-2.35645	1.74847e-41	1.05459e-39	100.922	20.4764
																	DIO2	3.03785	1.3435e-71	3.33264e-69	8.75686	72.2944		LGI1	-2.3538	1.13584e-36	5.5568e-35	55.4218	10.7483
																	WNT10A	3.03661	1.64083e-23	3.26167e-22	0.622304	4.07769		GATA1	-2.34671	7.93552e-13	6.11108e-12	0.131901	0.0358464
																	PAX4	3.02807	1.80629e-09	9.40916e-09	0.0302354	0.257789		MS4A8	-2.33457	2.68247e-19	3.77647e-18	0.874707	0.0651623
																	KCNK3	3.02368	9.92628e-64	1.6973e-61	10.8499	90.2713		LIN28B	-2.32948	1.46984e-05	4.54394e-05	9.73383	4.14854
																	ONECUT2	3.02022	2.82138e-39	1.53839e-37	23.9291	192.619		GK2	-2.32653	2.96953e-05	8.75158e-05	0.103844	0.0846605
																	VIPR1	3.0085	3.53704e-104	3.27865e-101	2.25411	18.0339		OR5AK2	-2.32379	5.5267e-06	1.81192e-05	0.051076	0.0180806
																	MOS	3.00551	1.01126e-15	1.03608e-14	0.0116664	0.108311		HMGCS2	-2.31605	5.40154e-13	4.23939e-12	0.581677	0.0360053
																	BHLHE23	2.99792	1.7585e-07	7.12952e-07	0.0229875	0.103427		SEMA3D	-2.31096	1.11549e-23	2.25557e-22	31.7343	6.1265
																	GBX1	2.99768	1.41994e-34	6.1596e-33	0.117828	2.24096		SLC30A8	-2.30748	8.71001e-14	7.40351e-13	0.663996	0.136529
																	GABRG2	2.99331	1.43183e-14	1.32028e-13	11.9869	88.0656		MARVELD3	-2.29711	5.545e-24	1.13954e-22	1.06746	0.221236
																	PDYN	2.98385	1.89696e-22	3.46929e-21	0.104744	1.78338		APOH	-2.29704	1.81324e-21	3.10347e-20	0.146925	0.0336229
																	GALNT9	2.98075	8.35471e-49	7.38141e-47	6.39174	50.6165		REN	-2.29601	7.38767e-07	2.75194e-06	0.229623	0.0826923
																	EEF1A2	2.97297	2.1735e-72	5.79995e-70	38.8016	302.196		MATN2	-2.29349	1.22961e-55	1.47319e-53	70.3138	14.4731
																	ADAMTS2	2.96852	5.23405e-105	5.42247e-102	9.63055	75.2492		HOXB7	-2.29237	5.94535e-12	4.1502e-11	1.87157	1.05199
																	HMX1	2.96677	7.60794e-34	3.15273e-32	2.39598	18.4301		SULF1	-2.28775	1.68112e-27	4.45231e-26	134.392	27.3965
																	NOTUM	2.9637	1.85576e-46	1.47224e-44	1.0252	8.00458		CAPN8	-2.28288	1.24221e-30	4.11236e-29	1.0566	0.219875
																	CRABP2	2.95227	1.92735e-54	2.16207e-52	16.6397	129.82		CDHR3	-2.27679	7.97529e-49	7.09398e-47	40.839	8.40953
																	SDC1	2.94387	1.18907e-70	2.68486e-68	3.10475	23.3799		KPNA7	-2.26806	2.3939e-28	6.76747e-27	0.140202	0.0369963
																	CTXN3	2.94159	9.64343e-08	4.05928e-07	0.0711982	0.746576		ACMSD	-2.26753	8.23902e-23	1.55359e-21	0.328801	0.0711659
																	NR2E1	2.93724	9.69639e-27	2.43266e-25	0.643015	4.71606		TNMD	-2.25511	7.13389e-30	2.2277e-28	0.382793	0.100839
																	GJC2	2.92317	3.6321e-112	5.33071e-109	1.09573	8.24124		SLC12A1	-2.25247	8.82095e-31	2.97045e-29	3.42259	0.732576
																	CPLX2	2.91687	3.25215e-20	4.98928e-19	17.1178	87.1187		POTEI	-2.25157	6.15805e-31	2.09779e-29	1.6575	0.122573
																	RTL1	2.91465	5.12032e-38	2.62913e-36	0.206253	3.0026		NXNL2	-2.24926	3.65954e-40	2.09941e-38	0.988541	0.212859
																	CRYBA4	2.90364	3.5956e-41	2.15394e-39	0.0291838	0.210147		CHI3L1	-2.24905	3.95113e-18	5.00268e-17	126.976	16.622
																	HTR5A	2.90104	2.37662e-07	9.45281e-07	0.56854	3.05885		KLHDC7A	-2.24871	2.52204e-14	2.25702e-13	2.65271	0.561554
																	SLC30A3	2.89578	4.82357e-20	7.27958e-19	2.08891	14.8578		STOML3	-2.24581	6.53299e-20	9.70963e-19	1.05992	0.236988
																	MPPED1	2.89408	2.84796e-20	4.40371e-19	3.1576	22.8093		TFF3	-2.24133	2.28533e-10	1.33143e-09	0.929873	0.141798
																	CIB4	2.89123	1.34264e-50	1.32104e-48	0.0495005	0.337616		ATOH1	-2.22981	0.000133203	0.000353086	11.8771	4.82587
																	SLC22A9	2.88676	6.53384e-13	5.08053e-12	0.0116492	0.0949244		SLFN13	-2.22696	1.39542e-33	5.67577e-32	25.2754	5.19195
																	GABRA1	2.87435	1.60984e-13	1.33236e-12	4.23451	29.9073		PDLIM4	-2.22602	3.03703e-60	4.42051e-58	29.9229	6.52076
																	PRDM16	2.87331	1.3955e-57	1.83415e-55	1.78669	12.8831		ROPN1B	-2.22004	1.31806e-26	3.27878e-25	1.00214	0.227358
																	NEUROD2	2.8719	2.3212e-23	4.57282e-22	17.0591	117.519		CDC20B	-2.21656	1.89641e-14	1.72074e-13	0.922634	0.265822
																	FEZF2	2.8711	3.41608e-11	2.19336e-10	3.71143	18.1164		COL23A1	-2.21402	2.61197e-25	5.88261e-24	7.68219	1.61148
																	KCNC2	2.86278	5.05878e-10	2.82663e-09	3.63919	25.4674		CAPS	-2.21281	1.49404e-65	2.71269e-63	43.3586	9.70801
																	KCNK10	2.84667	9.7271e-63	1.5574e-60	1.72851	12.1452		OR10C1	-2.2049	6.30506e-14	5.44337e-13	0.0487852	0.00773023
																	SLC6A2	2.84636	1.13092e-11	7.63721e-11	0.107592	0.754931		CHST4	-2.20298	6.67687e-14	5.75872e-13	0.172774	0.0835805
																	ANGPTL6	2.84117	2.75948e-69	5.7857e-67	0.559085	3.99149		TCP11X2	-2.20275	0.0024113	0.00512216	0.240368	0.0967052
																	NEUROD1	2.8357	6.8999e-11	4.29403e-10	22.3952	109.436		SCGB1D2	-2.20097	6.72385e-14	5.79357e-13	0.636045	0.144386
																	CPLX4	2.83523	5.80842e-08	2.51161e-07	0.557536	4.11085		OR2A1	-2.19961	7.46924e-14	6.39515e-13	0.229323	0.0616678
																	RCOR2	2.82136	1.42024e-109	1.78666e-106	39.0066	269.752		MFAP5	-2.19953	4.63307e-20	7.0101e-19	1.92708	0.40672
																	EBF2	2.81994	9.15194e-36	4.24168e-34	5.16176	35.4833		MRAP	-2.19319	4.24552e-18	5.36001e-17	2.34606	0.508719
																	SNCB	2.80823	6.60467e-23	1.25482e-21	7.51062	50.7738		PYGM	-2.18991	3.94281e-38	2.03638e-36	51.0739	11.3901
																	RAX	2.78947	2.06074e-08	9.41473e-08	0.362145	0.930991		CTRB1	-2.18707	4.50785e-10	2.53893e-09	0.0821438	0.0245288
																	SLC17A6	2.78845	1.83019e-07	7.39637e-07	2.921	13.8638		LGALS9C	-2.18397	9.10324e-25	1.96238e-23	0.760777	0.175354
																	ADAMTSL4	2.78568	2.74915e-85	1.126e-82	6.30939	43.5628		OXGR1	-2.18045	4.63335e-22	8.23436e-21	1.17962	0.262645
																	ASB12	2.78024	9.6511e-27	2.42475e-25	0.0891001	0.614171		MAGEA9B	-2.17109	0.00338761	0.00697645	0.0395296	0.00929423
																	POU3F1	2.76373	3.449e-47	2.82529e-45	0.662182	6.01303		MYOC	-2.16455	1.2569e-11	8.45793e-11	2.09497	0.166767
																	CELF3	2.76055	2.26358e-69	4.80316e-67	57.0138	366.164		C14orf39	-2.16285	4.26134e-10	2.40778e-09	3.37055	1.20837
																	NRIP2	2.75809	4.53999e-31	1.56474e-29	6.93457	47.3517		AMELX	-2.16024	7.00348e-12	4.85038e-11	0.0941773	0.0152034
																	ADRA1D	2.75602	7.51361e-40	4.24134e-38	0.235712	1.54873		PROK2	-2.14388	4.17728e-24	8.65532e-23	0.909812	0.147405
																	BCL11A	2.75335	2.38421e-55	2.81817e-53	15.1119	100.749		LECT2	-2.14062	0.000130427	0.000346102	0.278245	0.180403
																	FOXD2	2.75299	8.4593e-29	2.46664e-27	0.759397	4.42007		C14orf180	-2.13768	1.76403e-16	1.94054e-15	3.15938	1.01516
																	ARHGAP19-SLIT1	2.75138	2.7703e-29	8.31183e-28	0.206756	1.35873		MYH2	-2.13079	1.25513e-12	9.40252e-12	0.480362	0.064664
																	ATAD3C	2.74986	3.69441e-55	4.32416e-53	2.11928	14.2777		SOD3	-2.12973	5.61319e-32	2.04255e-30	10.8618	2.43097
																	UNC5A	2.74962	6.68893e-52	6.80957e-50	19.5067	128.837		CLEC19A	-2.12466	1.35568e-19	1.9619e-18	1.24203	0.28635
																	HCN2	2.7458	2.15866e-51	2.16014e-49	10.3241	66.355		ENDOU	-2.12382	1.8798e-29	5.72785e-28	1.72214	0.1748
																	LHX3	2.73832	1.64268e-17	1.97211e-16	0.347886	2.31158		COL9A2	-2.11666	3.33834e-44	2.28774e-42	65.3259	15.0251
																	TLX2	2.72581	3.52818e-17	4.12332e-16	0.356962	2.24934		RHOXF2	-2.11651	4.46701e-05	0.000128069	0.0762568	0.0352766
																	ASB5	2.72178	4.43556e-28	1.23022e-26	0.238334	1.62849		APOBEC4	-2.1108	3.68615e-21	6.15943e-20	0.139561	0.0362297
																	CACNA1G	2.72086	3.69404e-50	3.55516e-48	55.7561	356.659		ZNF556	-2.1074	1.76451e-30	5.74427e-29	3.84301	0.913462
																	EFNA2	2.71736	2.2271e-42	1.39091e-40	1.79414	11.5754		TUBAL3	-2.1051	1.01483e-21	1.76091e-20	0.0795476	0.0240182
																	MUC5AC	2.71651	4.20608e-26	1.00376e-24	2.30211	1.01788		GFPT2	-2.10341	7.5083e-62	1.15997e-59	118.325	27.991
																	SPTSSB	2.7116	1.18692e-38	6.33455e-37	0.677553	4.52628		TMEM190	-2.10298	3.59513e-14	3.17699e-13	0.864153	0.108485
																	SLC35D3	2.70625	3.9828e-25	8.76813e-24	0.147302	0.940672		HRCT1	-2.09696	1.49276e-28	4.28184e-27	1.32517	0.31493
																	FAM83B	2.7062	7.43046e-24	1.51816e-22	0.057484	0.38185		CA3	-2.09601	1.15229e-26	2.87452e-25	37.8738	2.17198
																	GNRHR	2.7033	2.47907e-12	1.80047e-11	0.0737387	1.14746		FNDC7	-2.09402	9.47298e-30	2.91675e-28	0.74475	1.28314
																	SLC7A10	2.69228	2.24338e-28	6.3624e-27	0.644737	4.07796		LYPD1	-2.09222	3.84272e-33	1.52085e-31	28.1823	6.74177
																	GDNF	2.69168	8.25929e-26	1.93177e-24	0.412933	2.71007		TINAG	-2.09211	2.90745e-18	3.72136e-17	0.0621314	0.0217026
																	NPTX1	2.68116	1.16234e-34	5.06713e-33	49.2958	314.563		MYOCD	-2.0907	6.48744e-15	6.15277e-14	10.666	2.39302
																	VAX1	2.67373	1.47785e-10	8.823e-10	0.660987	4.44713		AQP3	-2.08648	6.02864e-23	1.15034e-21	5.37369	1.29719
																	BHLHE22	2.6731	2.47536e-14	2.21858e-13	16.1192	95.9416		CXCL5	-2.0825	6.42859e-30	2.01102e-28	1.35182	0.353101
																	ELAVL4	2.67297	3.31561e-52	3.41488e-50	19.1189	115.608		TSHB	-2.08186	0.00079935	0.00184953	0.0556608	0.0125731
																	MYEOV	2.66958	2.46717e-49	2.26312e-47	0.0529629	0.313349		CYP4B1	-2.07984	2.89368e-16	3.12467e-15	0.384032	0.0995917
																	ADAMTSL2	2.66957	9.06327e-90	4.31412e-87	6.67215	41.6184		LBP	-2.07851	3.14571e-14	2.79668e-13	0.165445	0.040104
																	LIN28A	2.66486	8.08811e-13	6.22043e-12	0.199524	6.97978		TMEM252	-2.06462	1.42416e-08	6.64963e-08	0.248747	0.0256457
																	LEMD1	2.65684	7.03497e-18	8.76857e-17	3.26156	20.2322		TTC6	-2.05886	6.44506e-18	8.06182e-17	4.16641	1.00146
																	IL1RAPL2	2.65371	2.28501e-14	2.05534e-13	0.142902	0.831493		RBM20	-2.05617	1.93871e-35	8.68818e-34	9.41973	2.36748
																	LRTM2	2.65285	3.52583e-12	2.52774e-11	0.717306	3.52351		FAM110C	-2.05452	4.09063e-30	1.30279e-28	7.08774	1.76394
																	CELSR3	2.65218	7.86168e-128	1.53844e-124	77.2392	484.527		IGF2BP1	-2.04999	1.73388e-09	9.06145e-09	12.5281	4.47261
																	LYPD6B	2.65001	2.09645e-19	2.97524e-18	0.302529	1.73815		TRIM49	-2.04992	0.0140324	0.0255651	0.0953301	0.0194762
																	EPHA8	2.64962	1.24489e-20	1.99863e-19	14.4187	90.439		SLC6A13	-2.04939	3.22814e-26	7.77756e-25	9.00978	2.26922
																	DNAJC5G	2.64787	3.55653e-07	1.38824e-06	0.0924641	0.558267		MYH7	-2.04691	8.58417e-27	2.15978e-25	25.6027	6.16938
																	ELAVL3	2.6462	1.60686e-71	3.93057e-69	74.2033	461.414		CCDC78	-2.0411	3.52946e-29	1.05179e-27	15.4271	2.33972
																	MAMDC4	2.6459	1.07384e-89	4.97696e-87	23.5595	222.749		TRIM29	-2.03241	5.86352e-31	2.00133e-29	1.63364	0.415725
																	CABP7	2.64527	5.67772e-46	4.38579e-44	16.9574	107.719		PRAMEF12	-2.03122	1.15452e-18	1.53692e-17	0.353609	0.101283
																	LMX1B	2.63041	1.68006e-21	2.88393e-20	5.98943	36.4159		MUSK	-2.02661	7.25997e-16	7.55689e-15	2.13524	0.538071
																	TNFRSF13C	2.62294	5.55337e-83	2.03762e-80	3.95296	24.4985		TNR	-2.02634	2.12072e-18	2.74633e-17	96.8534	23.1846
																	GPR12	2.62201	8.99526e-13	6.87308e-12	6.72327	26.9849		LGI4	-2.0251	7.70318e-28	2.09042e-26	22.7996	5.55489
																	SLC9A3	2.62176	8.88302e-31	2.98564e-29	1.02835	6.41794		CLDN2	-2.02485	2.34033e-12	1.70322e-11	1.38191	0.23981
																	AMER3	2.61386	1.92687e-12	1.41577e-11	3.8533	22.2826		CACNG6	-2.02245	1.3701e-24	2.92487e-23	0.54452	0.145556
																	ESYT3	2.61339	2.25639e-53	2.40846e-51	2.68388	16.4082		CATSPERD	-2.01567	7.67664e-26	1.79789e-24	1.65311	0.196941
																	SCN5A	2.61095	4.91414e-44	3.31601e-42	6.43203	38.9349		GLP1R	-2.01463	1.7344e-13	1.43007e-12	7.03705	1.71144
																	CBLN2	2.60545	1.16393e-28	3.35502e-27	3.51467	20.3504		HOXA4	-2.00956	5.61044e-07	2.13139e-06	4.77978	1.1865
																	DHH	2.60247	2.09088e-78	6.13744e-76	0.371868	2.24381		SLC28A1	-2.00682	1.44941e-44	1.00898e-42	0.440459	0.141134
																	ADAM18	2.60008	1.18843e-30	3.95663e-29	0.0140487	0.0894311		PTPN3	-2.00588	7.19994e-57	9.25587e-55	19.2633	4.89894
																	SLC38A4	2.59757	1.80656e-40	1.05007e-38	0.132543	0.833562		MYH6	-2.0033	1.01508e-17	1.24844e-16	0.928435	0.254912
																	TACR3	2.59351	5.20106e-06	1.71217e-05	0.556014	3.13417		RELN	-2.00023	4.75673e-23	9.16581e-22	945.958	232.306
																	IFNL2	2.59344	1.57073e-11	1.04747e-10	0.00965496	0.0590561		PRDM6	-1.999	2.02141e-18	2.62738e-17	28.48	6.88023
																	KRTAP10-6	2.59127	0.00509812	0.0101501	0.032452	0.109119		SCNN1B	-1.99499	2.95139e-14	2.62657e-13	6.46328	1.66966
																	MMP23B	2.59044	1.14173e-26	2.85222e-25	0.560951	3.27867		SLC2A4	-1.98375	1.76068e-35	7.93073e-34	2.41607	0.622705
																	OPRD1	2.57959	1.84216e-20	2.90198e-19	0.36973	2.1353		IGSF1	-1.98244	6.55312e-27	1.66063e-25	28.7135	7.29649
																	HES4	2.57579	1.72754e-71	4.16787e-69	10.6076	63.6532		TGFBI	-1.98131	7.11054e-40	4.02671e-38	130.924	34.1925
																	GDPD4	2.5751	3.61768e-09	1.82198e-08	0.149432	0.712497		MAGEA8	-1.98036	4.93167e-05	0.00014025	0.0555334	0.0232503
																	EVX1	2.57305	1.5431e-08	7.17264e-08	0.236951	0.995092		MCOLN3	-1.97839	2.42715e-21	4.10634e-20	3.97957	1.07316
																	RNF207	2.56793	3.56018e-71	8.47322e-69	6.78139	39.8576		PAX3	-1.97577	4.31666e-12	3.05083e-11	22.314	5.63472
																	NR5A1	2.56728	6.28728e-25	1.36201e-23	0.217513	1.28246		TM4SF4	-1.97518	6.92247e-09	3.36685e-08	0.0691476	0.0172823
																	OR2M4	2.56612	1.06375e-05	3.36532e-05	0.0519629	0.422285		IFNE	-1.9724	6.56692e-20	9.7436e-19	0.12713	0.0333283
																	FOXI1	2.56477	4.53544e-08	1.99098e-07	0.0271426	0.170315		EMILIN3	-1.96856	2.1096e-19	2.99149e-18	31.427	7.68223
																	OTOR	2.52587	3.15144e-05	9.25825e-05	0.353902	1.92277		TEKT4	-1.96794	4.84328e-22	8.59877e-21	0.681878	0.177435
																	CHRNA4	2.52475	6.60163e-42	4.06531e-40	14.2413	80.5084		HOXA7	-1.96711	0.000134387	0.000355968	14.4742	4.4279
																	CDH7	2.51043	4.18753e-23	8.09559e-22	3.566	19.94		BRS3	-1.96437	8.54836e-08	3.62082e-07	0.156493	0.30261
																	KRT75	2.50132	3.61649e-29	1.07591e-27	0.0546402	0.297572		CLCA1	-1.95979	3.62294e-18	4.6037e-17	0.0729578	0.0245323
																	HAND2	2.49521	1.59153e-07	6.50801e-07	1.24183	3.92431		DUOX1	-1.95876	4.04457e-19	5.60889e-18	11.8658	2.94352
																	NPS	2.49276	0.00947781	0.0178891	0.123089	0.945126		B4GALNT2	-1.95803	7.26922e-14	6.23602e-13	0.156067	0.0464255
																	LPA	2.48978	2.29e-29	6.9298e-28	0.302753	1.70921		ENPP5	-1.95347	2.93421e-23	5.74193e-22	13.6391	3.53198
																	MAFA	2.48522	3.87144e-24	8.03106e-23	0.820615	4.60009		EPS8L3	-1.94691	8.60139e-14	7.32178e-13	0.110289	0.0403849
																	LAMP3	2.4744	2.53678e-43	1.65473e-41	0.29027	1.6614		CNTN1	-1.94686	2.53663e-24	5.31847e-23	519.464	134.201
																	KCNA3	2.46036	4.30522e-58	5.7442e-56	1.48188	8.05971		NSUN7	-1.93012	2.32058e-45	1.71005e-43	11.3828	2.97427
																	MAGEB2	2.4601	0.0146849	0.0266334	0.0138333	0.0543347		CLDN4	-1.92559	2.79334e-27	7.25609e-26	4.29349	1.1385
																	PROZ	2.4521	4.34936e-13	3.44274e-12	0.0440346	0.368249		FSTL5	-1.92529	7.58127e-17	8.60872e-16	116.024	29.8395
																	KCNJ4	2.44779	6.22264e-42	3.84537e-40	2.32464	12.6926		DSC3	-1.92365	2.95518e-13	2.37223e-12	4.0454	1.02657
																	KCNV1	2.44639	1.0286e-13	8.68029e-13	0.141713	1.1148		KNCN	-1.9224	1.98498e-22	3.6265e-21	0.368606	0.0971329
																	BRINP2	2.44311	4.5161e-36	2.13811e-34	8.23973	43.6814		POU5F1B	-1.92115	4.15292e-22	7.41045e-21	5.89364	1.57695
																	PLG	2.4406	4.26162e-34	1.79565e-32	0.0664578	0.349658		CACNA1A	-1.91966	2.43688e-25	5.50942e-24	380.659	93.4842
																	CACNA2D2	2.43037	7.43001e-81	2.46901e-78	45.3058	242.38		C17orf64	-1.91574	1.91481e-15	1.91286e-14	0.172687	0.0566818
																	EPHB2	2.42799	8.69242e-87	3.82727e-84	64.4435	345.166		HOXA6	-1.91572	0.00017196	0.000447549	4.03497	1.97094
																	PFN3	2.42497	0.00782871	0.0150261	0.00103346	0.0309828		APLNR	-1.91439	2.55537e-25	5.76989e-24	102.726	27.9283
																	FOXG1	2.42279	1.0493e-08	4.99199e-08	19.3184	105.439		KREMEN2	-1.91317	5.97149e-13	4.65148e-12	2.21823	0.601365
																	C1QL3	2.41921	2.89351e-09	1.47926e-08	0.806808	2.60118		EN1	-1.90894	7.75165e-06	2.49219e-05	8.20998	2.0486
																	GAD1	2.41819	2.37893e-28	6.73596e-27	4.72122	24.1222		CLIC6	-1.90682	1.6339e-15	1.64248e-14	21.2344	5.38574
																	NPBWR1	2.41817	3.1091e-10	1.77957e-09	0.0587143	0.436071		FIBCD1	-1.9061	1.29309e-14	1.19611e-13	24.5527	6.59946
																	KRTAP5-2	2.4127	1.5782e-17	1.896e-16	0.0163979	0.083611		ACTC1	-1.9025	5.12162e-15	4.89962e-14	26.2872	7.17256
																	SIX3	2.40912	1.74395e-11	1.15598e-10	10.1961	52.3089		DES	-1.90248	1.79056e-16	1.96605e-15	8.36949	2.38853
																	TBX1	2.40728	1.21359e-28	3.49245e-27	12.5156	66.8001		ITGB3	-1.9014	6.74441e-37	3.34598e-35	10.0009	1.40029
																	ELF3	2.40459	8.71778e-50	8.21057e-48	0.586172	6.80169		VIPR2	-1.90088	1.90655e-18	2.48175e-17	35.3981	9.87374
																	RAP1GAP	2.40189	1.20143e-92	7.55379e-90	24.4545	128.736		CAPSL	-1.89389	2.33561e-22	4.24946e-21	0.950089	0.261043
																	FAM83G	2.39528	1.10025e-56	1.40417e-54	1.99704	10.6665		IGF2BP3	-1.89199	2.67619e-17	3.16754e-16	41.368	10.1183
																	PASD1	2.39434	3.66685e-11	2.34333e-10	0.316513	0.261684		CKM	-1.89198	8.20728e-12	5.63974e-11	1.84909	0.776115
																	ZNF98	2.3931	4.93801e-21	8.19682e-20	0.734798	2.45935		HOXA10	-1.88917	6.63155e-07	2.48711e-06	7.91464	5.1881
																	JAG2	2.39265	4.38802e-90	2.14672e-87	11.3711	60.0346		PF4V1	-1.88896	1.11202e-17	1.36006e-16	0.253002	0.0488547
																	ADAMDEC1	2.39202	1.84776e-23	3.66472e-22	0.275547	1.49451		FAM180B	-1.88611	2.30111e-20	3.58331e-19	1.52568	0.434837
																	EIF4E1B	2.38511	2.61822e-10	1.51138e-09	0.108191	0.550715		GDPD2	-1.88549	9.88903e-27	2.47394e-25	7.15205	1.97005
																	KRTAP5-1	2.38063	9.36771e-09	4.48326e-08	0.190007	0.93474		HAO1	-1.88532	5.02379e-14	4.38884e-13	0.0519239	0.0197397
																	SHOX	2.38	5.4784e-11	3.4361e-10	0.447391	1.9579		NKX2-8	-1.8804	3.71871e-06	1.25227e-05	0.151264	0.0436356
																	MEPE	2.37933	2.27194e-08	1.03207e-07	0.564616	2.91616		WWC1	-1.87991	3.54738e-59	4.95845e-57	59.0149	12.1363
																	GSTA2	2.37814	6.86212e-05	0.000190955	0.0176619	0.0897934		DNAH10	-1.87933	2.07167e-27	5.42144e-26	18.6948	5.12837
																	ZPLD1	2.3685	5.72433e-09	2.80749e-08	0.0787183	0.256489		ADAMTS9	-1.87659	1.54522e-48	1.32754e-46	44.5961	12.5142
																	SLC9A2	2.36522	4.67224e-29	1.37835e-27	0.265796	1.86831		ZSCAN4	-1.87069	1.83092e-06	6.44407e-06	0.353975	0.100178
																	CASZ1	2.36476	4.31078e-61	6.37996e-59	23.5007	122.627		CXCL1	-1.86803	8.48743e-16	8.77233e-15	6.39818	0.710247
																	GALNT5	2.36376	1.71464e-22	3.14565e-21	0.786649	4.14779		PKP3	-1.86751	3.67962e-20	5.63036e-19	0.520383	0.279573
																	KCNA1	2.36346	2.02565e-18	2.63096e-17	21.594	105.338		TRPM8	-1.86634	5.56261e-19	7.61218e-18	3.59218	0.777528
																	OPALIN	2.36282	6.33354e-10	3.49565e-09	0.339736	1.37033		TMEM163	-1.86396	8.38225e-49	7.38141e-47	41.1406	11.6601
																	GPR149	2.35917	3.68236e-05	0.000106931	0.119518	0.814079		CLDN19	-1.85619	2.94103e-07	1.15946e-06	1.40604	1.09895
																	OPRK1	2.3576	2.97936e-13	2.39055e-12	0.475407	2.4878		MAB21L2	-1.84522	2.90721e-08	1.3065e-07	112.283	31.6004
																	VSX2	2.35184	1.2551e-08	5.89932e-08	1.07522	2.27613		AGBL1	-1.84519	1.4375e-18	1.89642e-17	4.38731	1.18646
																	MAGEC1	2.34542	5.61378e-05	0.000158369	0.0491786	0.0740674		KCNK13	-1.84486	9.07492e-30	2.79908e-28	1.70088	0.314237
																	GRM3	2.34247	1.74876e-53	1.878e-51	5.05809	24.875		LRRC18	-1.84242	4.67013e-14	4.0941e-13	3.73205	1.0863
																	TRHDE	2.32374	1.29432e-16	1.44917e-15	3.20233	15.3636		NRG4	-1.83789	6.01898e-25	1.3055e-23	5.31145	1.50215
																	TRPV3	2.32331	5.97451e-58	7.9115e-56	1.98941	9.90829		EYA4	-1.83604	1.2978e-20	2.0779e-19	3.57052	1.00246
																	SLC7A3	2.31383	3.85568e-32	1.42063e-30	2.51321	12.2136		SERPINA12	-1.83465	3.49148e-14	3.0916e-13	0.0796501	0.0264165
																	SAPCD2	2.31063	9.84548e-59	1.34418e-56	11.4741	55.8472		DDIT4L	-1.82888	1.23273e-23	2.47841e-22	12.4805	3.59579
																	MROH6	2.30998	1.90276e-56	2.39368e-54	4.84809	23.7007		FER1L6	-1.82828	1.79364e-20	2.83569e-19	1.7447	0.0862134
																	CEBPA	2.30571	1.24464e-49	1.16599e-47	5.74947	27.4924		OR4F6	-1.82776	4.90881e-11	3.09871e-10	0.0400456	0.0100072
																	IL1RAPL1	2.30452	1.87362e-33	7.5858e-32	0.8346	4.08857		AGXT	-1.82727	1.00797e-06	3.67543e-06	1.5046	0.500657
																	PPP1R17	2.30242	9.07142e-11	5.57258e-10	5.22868	26.0514		INSC	-1.8264	1.78326e-12	1.31519e-11	1.62279	0.484711
																	FREM2	2.29464	6.31729e-41	3.74613e-39	19.9926	99.2331		MAB21L1	-1.82509	7.39818e-16	7.68713e-15	181.682	52.3191
																	ANKRD65	2.29461	7.88277e-47	6.39776e-45	6.75079	32.9358		KRTDAP	-1.8236	6.62594e-09	3.22811e-08	0.259243	0.0775549
																	STMN4	2.29209	1.10624e-38	5.92193e-37	20.1232	95.1665		HOXA9	-1.8229	5.24179e-05	0.000148398	6.93173	5.60265
																	MTMR8	2.28269	1.41912e-46	1.14125e-44	0.51853	2.51817		HOXA11	-1.82126	0.000315422	0.000783749	1.45526	0.80327
																	CISH	2.27932	1.07106e-69	2.35795e-67	3.04111	14.7761		DNAH2	-1.81991	1.74406e-27	4.61206e-26	52.2902	15.0197
																	SLC13A2	2.2713	8.30437e-05	0.00022753	0.0755617	0.161449		SLC22A6	-1.81363	3.20369e-16	3.44255e-15	1.32924	0.367325
																	FAM83E	2.2709	1.13583e-56	1.43916e-54	0.382264	1.80338		LCAT	-1.81353	1.14476e-35	5.27349e-34	33.4516	9.93596
																	GLRA3	2.26929	1.15773e-06	4.18686e-06	0.352653	1.59027		GMNC	-1.81157	8.8355e-19	1.19242e-17	6.8014	2.00078
																	PITX2	2.26886	2.09972e-08	9.57295e-08	2.36352	5.61326		GALNT3	-1.80996	1.37594e-54	1.58386e-52	11.5283	3.40017
																	NRXN1	2.26478	1.89824e-42	1.18974e-40	66.8068	316.712		MUC16	-1.80371	8.04279e-09	3.87869e-08	29.9488	1.01401
																	PCDH11Y	2.26137	6.59476e-13	5.12337e-12	0.479893	3.30476		SCN9A	-1.80353	4.98467e-20	7.50341e-19	17.7933	5.06167
																	CSAG2	2.2601	0.00256881	0.00542143	0.0194777	0.0757756		SYNPO2	-1.80193	7.93334e-46	6.07487e-44	46.8054	13.6958
																	CNTNAP4	2.25785	5.89505e-11	3.68692e-10	1.30036	5.67586		TEX11	-1.79947	2.11768e-10	1.24033e-09	0.312356	0.0647444
																	INA	2.25217	1.29517e-13	1.08107e-12	27.6017	119.518		CLPSL2	-1.7988	0.00468979	0.00941272	0.0563446	0.0237043
																	ENPP1	2.2503	2.51332e-70	5.6031e-68	3.75785	17.2352		EHF	-1.79514	1.04668e-19	1.5349e-18	5.11735	1.49264
																	SLC4A11	2.24997	1.0689e-27	2.86538e-26	12.2072	86.1886		PYY	-1.79099	5.95253e-07	2.25163e-06	1.44421	0.601143
																	GPSM1	2.24841	2.70794e-104	2.64957e-101	93.627	445.47		POU2AF1	-1.78722	3.88374e-18	4.92444e-17	2.39875	0.722099
																	GALNTL5	2.24825	2.80382e-08	1.26229e-07	0.00752121	0.0476098		KRT20	-1.78653	9.74597e-05	0.00026403	0.0403732	0.0353172
																	CORIN	2.23173	1.24782e-42	7.8769e-41	0.588025	8.43715		SERPINA5	-1.78589	1.3662e-17	1.65598e-16	7.57646	1.48367
																	SLC12A7	2.23105	5.05315e-92	2.78113e-89	43.7331	203.792		ASS1	-1.78574	4.46158e-28	1.23549e-26	137.044	40.5706
																	MYT1L	2.23005	1.11395e-20	1.80321e-19	31.3086	138.036		NYX	-1.78403	9.74605e-10	5.26014e-09	0.154902	0.06465
																	NEFH	2.2264	3.14989e-41	1.89337e-39	6.16542	26.85		PRIMA1	-1.78182	5.32122e-25	1.15987e-23	27.1841	7.76047
																	GPC3	2.22499	1.46951e-29	4.48543e-28	5.2194	24.1469		SCGB3A2	-1.77997	1.76579e-05	5.39352e-05	0.0560153	0.0257041
																	TP73	2.2246	1.94128e-38	1.02672e-36	23.8587	110.196		GPR142	-1.77889	1.69332e-07	6.88586e-07	0.119814	0.0339469
																	TBX3	2.22436	2.95158e-46	2.33108e-44	6.35504	28.6506		RLBP1	-1.77603	2.43487e-24	5.1112e-23	1.68344	0.511942
																	BRSK2	2.22251	4.854e-71	1.12485e-68	61.5776	282.851		P2RX1	-1.76769	3.21688e-21	5.40092e-20	1.44955	0.458817
																	PNMA5	2.22244	1.06667e-19	1.56292e-18	0.0849246	0.539001		PRND	-1.76582	8.41424e-13	6.45715e-12	6.27955	0.973893
																	OR2T6	2.22114	0.000830045	0.00191445	0.0156624	0.0975417		RDH8	-1.76301	8.89854e-06	2.84173e-05	0.427192	0.207168
																	RPRM	2.22018	1.66864e-24	3.53648e-23	4.40014	19.9055		AMBP	-1.76194	2.24226e-15	2.22232e-14	0.583111	0.14135
																	SH3RF2	2.21882	6.30032e-38	3.22562e-36	0.250606	1.6977		CRYAA	-1.7587	1.60136e-07	6.54367e-07	0.0361991	0.00895812
																	CHGA	2.21824	1.35771e-22	2.51705e-21	23.9351	108.299		PKP2	-1.75695	1.13912e-20	1.8372e-19	11.1361	10.3578
																	FMOD	2.21594	1.5607e-26	3.86054e-25	12.5016	56.3838		RCAN3	-1.75685	8.60054e-41	5.03232e-39	107.864	31.9312
																	RBFOX3	2.21129	1.01638e-25	2.34915e-24	21.5704	94.6459		PRR15L	-1.75637	2.44491e-07	9.71128e-07	0.0650196	0.0578376
																	CELF4	2.20929	2.37498e-27	6.18759e-26	25.9113	114.715		PCP4	-1.74728	1.52114e-15	1.53614e-14	19.4673	5.4986
																	SLITRK2	2.19954	1.04637e-22	1.9605e-21	8.885	39.8788		JPH2	-1.74702	1.1439e-22	2.13189e-21	4.99192	0.8362
																	CABP1	2.19929	6.5181e-41	3.85224e-39	3.60717	15.6115		UROC1	-1.74603	2.78973e-18	3.5738e-17	1.79894	0.556014
																	SALL3	2.19814	9.66175e-21	1.56977e-19	2.97924	13.0089		SLFN11	-1.74344	9.61929e-40	5.36123e-38	20.7885	8.46746
																	FADS6	2.19616	7.54809e-11	4.67758e-10	0.102789	0.424385		MYOZ2	-1.73814	8.73474e-19	1.17973e-17	0.77243	0.258885
																	FNDC9	2.19573	0.000118004	0.000315274	0.0273401	0.456651		MOGAT1	-1.73794	3.90425e-14	3.44325e-13	0.170767	0.051926
																	RASEF	2.19215	7.30663e-44	4.85602e-42	2.08989	9.63451		ID1	-1.73632	1.35808e-39	7.49795e-38	37.3736	11.4053
																	ATP6V1C2	2.19153	2.0227e-22	3.68775e-21	7.43269	9.03546		C1orf87	-1.73603	1.34067e-13	1.1164e-12	0.989198	0.299559
																	NPW	2.18769	4.25274e-23	8.21263e-22	1.32564	5.83839		GRIN2A	-1.73522	3.4873e-26	8.36761e-25	92.8586	27.5033
																	GABRG3	2.1824	1.464e-30	4.79256e-29	4.96524	22.0377		EDIL3	-1.73349	6.63025e-22	1.16772e-20	248.01	73.9832
																	STRC	2.18216	5.80162e-39	3.11519e-37	1.07031	4.72621		PERP	-1.73193	4.46677e-25	9.78468e-24	13.5853	6.6015
																	CDK5R2	2.18154	1.44066e-16	1.60486e-15	6.89026	30.3901		GGTLC2	-1.73185	4.746e-08	2.07669e-07	0.0914198	0.026451
																	TLX3	2.17708	0.00155266	0.00340923	0.23035	1.10671		WFDC13	-1.73076	0.000347972	0.000858091	0.0721345	0.0190861
																	CHRND	2.17009	1.24707e-17	1.51891e-16	0.192214	1.29644		HOXB6	-1.72758	3.45018e-07	1.34972e-06	2.15448	0.686565
																	UBE2QL1	2.16947	2.76473e-49	2.52292e-47	23.7239	103.456		WNT3	-1.72728	4.47139e-31	1.54412e-29	24.6288	7.20239
																	PVALB	2.16916	5.97211e-06	1.95068e-05	1.62891	6.8095		AOC1	-1.72713	1.60358e-07	6.5512e-07	0.590629	0.0654897
																	KLK4	2.16063	0.000132134	0.000350527	0.22989	1.01683		UMODL1	-1.72679	4.33222e-26	1.03246e-24	0.651231	0.129919
																	SLITRK4	2.15291	4.82874e-23	9.2944e-22	5.08682	22.2173		COL27A1	-1.72513	4.31989e-22	7.70059e-21	457.538	134.127
																	CAPN13	2.15249	4.40502e-13	3.48523e-12	0.4691	3.32636		RASSF9	-1.72129	1.34692e-21	2.32113e-20	19.3081	5.93223
																	EPHB4	2.15138	7.04431e-86	2.95392e-83	17.0522	75.5202		RORC	-1.7197	8.82264e-21	1.43741e-19	3.7376	1.19768
																	TMEM255B	2.14871	2.63821e-82	9.48248e-80	3.31232	14.6872		PPARG	-1.71803	1.0497e-32	4.00159e-31	5.75092	1.77983
																	SYT7	2.14426	6.28779e-41	3.74123e-39	71.7175	313.364		SLC39A12	-1.71567	1.09353e-13	9.20618e-13	7.67043	2.20173
																	CA8	2.14264	1.47936e-26	3.66965e-25	4.00369	17.9846		AQP4	-1.71472	1.95605e-20	3.06766e-19	248.81	77.1827
																	TBX15	2.14088	2.07772e-40	1.19976e-38	3.31269	14.0564		SGPP2	-1.7145	3.16723e-26	7.64126e-25	14.4489	4.43065
																	CLVS2	2.13533	3.10671e-27	8.02279e-26	24.1043	106.668		C5AR1	-1.71284	2.23564e-38	1.17887e-36	17.3554	5.57554
																	BOD1L2	2.13216	4.14152e-10	2.34385e-09	0.0182168	0.285764		CLCNKA	-1.71157	1.43517e-19	2.07013e-18	2.88504	0.900017
																	SCG5	2.12718	1.56438e-24	3.3195e-23	0.53283	2.2693		REG1A	-1.70606	1.11418e-05	3.51233e-05	0.944214	0.0489534
																	TRIM64B	2.12521	1.2509e-09	6.65785e-09	0.0334152	0.158223		MSLN	-1.70603	7.96427e-18	9.89885e-17	1.97006	0.506718
																	TTC39A	2.12277	3.12153e-56	3.89904e-54	1.0797	3.04646		IGFBP5	-1.70415	1.40881e-30	4.62909e-29	996.091	273.928
																	EMX2	2.12203	5.15648e-16	5.43157e-15	6.32724	27.2565		HPSE2	-1.70286	8.05555e-11	4.97107e-10	0.972374	0.267836
																	UGT2A3	2.11771	2.8551e-07	1.12643e-06	0.0039762	0.0357748		AK1	-1.70266	1.61808e-45	1.20243e-43	27.5158	8.77448
																	UGT2B4	2.11585	0.0010022	0.00227987	0.00892807	0.049955		CSMD1	-1.70199	3.97884e-16	4.24699e-15	35.9507	10.4239
																	SNCG	2.11521	1.57641e-31	5.6202e-30	1.97099	12.4069		RAMP1	-1.69931	7.56633e-20	1.11794e-18	22.6058	6.85582
																	DOK4	2.11095	2.41596e-91	1.28939e-88	14.2823	61.5521		SLC47A2	-1.69828	3.56811e-14	3.1547e-13	3.63709	1.15622
																	S100A2	2.10918	1.79494e-32	6.69757e-31	0.883947	6.60762		EFNB3	-1.69685	5.32529e-49	4.78515e-47	122.22	37.353
																	FAM163B	2.10682	3.53389e-14	3.12601e-13	2.04108	7.7176		LRRC63	-1.69601	4.58993e-21	7.62621e-20	2.04567	0.622504
																	DACT1	2.10626	3.08238e-72	7.98337e-70	21.6194	93.4057		SLCO1B3	-1.6956	8.55471e-05	0.000233844	0.0413818	0.00599163
																	JPH4	2.09973	1.21144e-33	4.95032e-32	24.6539	102.381		MYO16	-1.69478	5.98628e-20	8.95756e-19	64.5098	18.8596
																	KLHL14	2.09395	3.88869e-21	6.48558e-20	1.57768	6.30883		HPR	-1.69303	6.84111e-14	5.88883e-13	2.95024	0.290999
																	MNX1	2.09082	1.96314e-08	9.00385e-08	0.131409	1.21238		ADARB2	-1.69002	4.2362e-19	5.8654e-18	52.5101	15.9023
																	RTN4R	2.08755	1.10526e-63	1.87172e-61	12.2073	51.4742		HOXB3	-1.68727	2.3894e-09	1.23119e-08	29.9975	9.14224
																	BIK	2.08503	1.6164e-25	3.68279e-24	0.112613	0.680467		RASSF6	-1.68273	6.65735e-13	5.16744e-12	0.592707	0.0543712
																	NELL1	2.07113	1.52719e-15	1.54083e-14	3.63469	14.126		OR2A42	-1.68224	7.51709e-11	4.66002e-10	0.268568	0.0963043
																	KRTAP12-1	2.07022	0.0142006	0.0258316	0.0468039	0.179402		RAET1L	-1.68185	3.58107e-09	1.80716e-08	0.0646936	0.0285062
																	INSM2	2.06659	9.81901e-06	3.12209e-05	4.10099	15.7467		C9orf24	-1.67941	2.3689e-24	4.97864e-23	43.8997	2.63137
																	POTEC	2.06544	0.00103459	0.00234718	0.0234911	0.0633667		POTEE	-1.67859	1.22836e-23	2.47245e-22	2.5011	0.785619
																	CLIC3	2.06135	3.1131e-25	6.97557e-24	0.815036	3.7819		TPPP2	-1.6761	1.04471e-17	1.28219e-16	0.458038	0.146021
																	SLC7A14	2.06046	7.29397e-27	1.84306e-25	20.4093	82.7589		ATP12A	-1.67536	4.35645e-11	2.76589e-10	0.183136	0.065832
																	VWA1	2.05966	7.39026e-54	8.13483e-52	26.9253	112.684		TGM3	-1.67261	3.52512e-09	1.78199e-08	0.0456486	0.0127488
																	JPH3	2.05628	1.62664e-22	2.99043e-21	18.9899	75.5423		SMIM6	-1.67212	6.31032e-12	4.39626e-11	0.21301	0.0681882
																	EDN2	2.05343	5.13864e-15	4.91323e-14	0.853761	5.37543		FAM180A	-1.67031	5.61235e-10	3.11518e-09	0.6431	0.936934
																	TPSB2	2.05303	1.59631e-13	1.3224e-12	0.944332	1.23239		DMBT1	-1.66793	2.00599e-15	1.99714e-14	12.7537	0.264059
																	ECE2	2.04719	3.22281e-36	1.53822e-34	2.51244	10.1839		BPIFB1	-1.66561	3.44482e-05	0.000100531	0.0850189	0.0410717
																	CALHM1	2.04551	4.59546e-07	1.76753e-06	0.0377156	0.19035		DGKK	-1.66437	3.2409e-07	1.27209e-06	1.40255	0.367897
																	GGT6	2.0389	4.00337e-22	7.16538e-21	0.0315606	0.458124		PNPLA7	-1.66341	1.23203e-29	3.78023e-28	33.8947	10.7701
																	CNDP1	2.03359	1.52076e-15	1.53614e-14	1.98958	8.05504		CEACAM6	-1.66284	5.7107e-07	2.16714e-06	0.0600565	0.0298604
																	TMC6	2.02845	6.11175e-63	9.96668e-61	10.9467	44.8701		COL22A1	-1.66072	1.58799e-22	2.92549e-21	10.6859	3.43532
																	UNC119	2.02663	7.49287e-100	5.49852e-97	87.5421	355.696		A2ML1	-1.66036	3.15216e-28	8.86835e-27	2.08579	0.686093
																	ST18	2.02502	2.76793e-29	8.31183e-28	50.1904	198.041		RFPL4B	-1.65738	4.20121e-07	1.62512e-06	0.175893	0.05929
																	C10orf90	2.02169	2.01214e-20	3.15003e-19	0.430089	1.63104		SLC23A1	-1.65647	1.24721e-12	9.35113e-12	1.18439	0.186405
																	PTH1R	2.02139	1.41029e-39	7.7619e-38	6.34847	25.0025		MYBPH	-1.65509	6.23846e-08	2.68635e-07	2.29015	0.779955
																	TINCR	2.01799	2.44572e-28	6.90289e-27	2.25666	9.26999		ASGR2	-1.65405	3.40941e-19	4.7656e-18	0.441332	0.128973
																	LGALS7	2.01632	1.21315e-05	3.80313e-05	0.0246127	0.107738		KCNN4	-1.65262	2.71547e-18	3.48324e-17	1.44627	0.486331
																	NRSN1	2.01289	1.41488e-12	1.05495e-11	5.8187	21.4566		STEAP3	-1.65253	7.27435e-28	1.9771e-26	37.4635	12.2879
																	RAB37	2.01284	4.9052e-33	1.92406e-31	2.55491	10.5219		LGALS9B	-1.65194	1.65419e-14	1.51343e-13	0.286275	0.0990425
																	ASPHD1	2.0126	4.47127e-30	1.41888e-28	9.98285	39.5229		HOXA13	-1.65062	0.000325897	0.000807839	1.14069	0.770489
																	TAC1	2.0086	8.53524e-06	2.73215e-05	7.01379	26.8325		RNF128	-1.65012	3.27988e-12	2.35873e-11	1.84601	0.478075
																	PCSK2	2.00226	7.45438e-13	5.75566e-12	11.1222	40.7037		CCDC175	-1.64913	4.53446e-29	1.33995e-27	4.68494	1.53862
																	CAMK2A	2.00161	3.69011e-25	8.14415e-24	2.59296	28.8517		SVOPL	-1.64909	1.3703e-17	1.65981e-16	0.92733	0.307091
																	KRT35	2.00069	0.0033006	0.0068116	0.00675172	0.0455251		RNF183	-1.64824	1.75302e-14	1.59887e-13	0.501266	0.173981
																	SHISA8	1.99775	2.61229e-17	3.09399e-16	1.03291	6.37764		HCN1	-1.64715	1.66155e-12	1.23058e-11	26.3273	8.33507
																	HTR2C	1.99732	1.27319e-06	4.58558e-06	6.09045	14.2813		S100A5	-1.64457	2.91084e-08	1.30747e-07	0.0735381	0.028347
																	WNT6	1.99683	8.06796e-14	6.88769e-13	0.310739	1.45261		PRSS48	-1.64418	2.2589e-07	9.01309e-07	0.0997401	0.034521
																	SCRT1	1.99221	8.65041e-14	7.3564e-13	15.994	59.8776		CCIN	-1.64011	1.35392e-17	1.64223e-16	1.95384	0.64372
																	TMEM45B	1.98979	3.18277e-36	1.52323e-34	0.254169	1.00715		SLC24A4	-1.6401	3.82731e-15	3.7303e-14	42.948	13.7622
																	COL18A1	1.98907	1.83916e-54	2.08976e-52	85.4454	341.165		CD164L2	-1.63968	1.62551e-11	1.08073e-10	0.38122	0.0657384
																	RXFP1	1.98834	5.9991e-16	6.27473e-15	0.169698	0.663082		TRPA1	-1.63895	1.76305e-10	1.04267e-09	1.51714	0.318678
																	COL14A1	1.98278	1.69553e-28	4.84767e-27	9.43449	47.4451		PLN	-1.63866	1.85242e-12	1.36392e-11	4.3681	0.735448
																	SSTR4	1.98242	5.92292e-05	0.000166079	0.0681232	0.225831		XIRP1	-1.63784	2.1974e-10	1.28445e-09	4.0813	1.37021
																	PLCB3	1.97307	5.53893e-81	1.87599e-78	21.624	83.75		HOXC10	-1.6353	0.006042	0.0118869	4.76707	2.3
																	F2	1.97252	4.56723e-17	5.28502e-16	0.127193	0.48973		POU4F1	-1.63061	4.44585e-06	1.4796e-05	7.2804	2.12322
																	ANKRD30B	1.97194	4.24671e-08	1.86936e-07	1.10995	4.1532		GYG2	-1.63043	4.26177e-34	1.79565e-32	29.841	9.58323
																	TLL2	1.97187	1.84598e-35	8.29371e-34	1.26508	3.37455		ENTPD2	-1.63005	1.76387e-13	1.45368e-12	33.6831	10.679
																	HMX3	1.97006	5.17725e-05	0.000146792	0.518119	1.44436		QPRT	-1.62738	3.64304e-28	1.02168e-26	16.1813	5.19314
																	ETV4	1.96904	1.83101e-31	6.48848e-30	4.8743	19.4872		SLC25A21	-1.6272	9.24688e-16	9.52375e-15	1.90843	0.636889
																	MYO3A	1.96869	2.67848e-31	9.34125e-30	4.87531	19.1942		C4B	-1.62719	6.09253e-27	1.55285e-25	36.1929	8.56395
																	MAGEC3	1.96813	2.20156e-07	8.79226e-07	0.25692	0.947197		RYR3	-1.62512	1.16557e-20	1.87471e-19	66.5891	21.164
																	PAX2	1.96733	2.03413e-09	1.05368e-08	1.25288	5.86654		NPY5R	-1.62401	2.05142e-06	7.16858e-06	2.00992	0.599626
																	PENK	1.96608	1.08877e-10	6.60764e-10	0.933622	7.27795		C16orf82	-1.62175	1.41312e-06	5.05544e-06	0.0611095	0.0194136
																	ARAP3	1.96519	1.92844e-73	5.30683e-71	18.5605	73.4793		HSD11B2	-1.62143	6.0593e-15	5.7747e-14	46.1141	14.6793
																	NKX6-2	1.96487	1.33495e-12	9.97506e-12	1.91309	7.24742		CCDC85A	-1.61535	1.54549e-21	2.65553e-20	5.24546	1.63957
																	RTN4RL1	1.9595	7.5725e-12	5.22392e-11	2.03791	7.51166		ZIC3	-1.61312	2.93746e-16	3.17001e-15	51.4785	16.8537
																	ELL3	1.95356	7.66547e-63	1.23857e-60	0.21099	0.76238		C22orf15	-1.61311	6.02283e-20	8.98933e-19	2.37532	0.78804
																	OAF	1.95313	2.00733e-47	1.6755e-45	9.13823	35.7042		SUSD2	-1.61275	8.08936e-30	2.50827e-28	19.7742	6.63652
																	PHGR1	1.95125	1.91596e-08	8.81272e-08	0.0171084	0.0705147		TMPRSS7	-1.61242	6.9861e-18	8.71382e-17	1.8338	0.177235
																	NYAP2	1.95106	1.75197e-11	1.16085e-10	2.2077	7.89429		FREM1	-1.612	4.7554e-29	1.40054e-27	151.393	49.2565
																	LGSN	1.95062	5.62583e-08	2.43804e-07	0.122554	0.469227		GPR156	-1.61094	9.77163e-29	2.83522e-27	10.548	3.38149
																	OPRM1	1.94929	2.89223e-06	9.88511e-06	0.970058	3.28912		ITM2C	-1.61077	1.53078e-45	1.14724e-43	259.147	84.5557
																	NPTXR	1.94273	2.0262e-50	1.97158e-48	65.3725	244.691		GSTM5	-1.60679	3.59961e-14	3.17935e-13	8.80523	2.89423
																	MMP27	1.9403	4.50146e-05	0.000128994	0.00900842	0.0472159		TRIM17	-1.60547	1.65127e-20	2.62238e-19	8.07725	2.49952
																	KRTAP10-3	1.9381	0.00496487	0.0099106	0.0635806	0.0941471		KY	-1.60492	4.73934e-15	4.5537e-14	4.08595	1.29844
																	FOXO6	1.93805	9.71071e-38	4.94292e-36	15.94	59.1734		RNASE7	-1.60066	4.68504e-10	2.63199e-09	0.0486114	0.0160182
																	GOLGA6L2	1.93766	8.75058e-05	0.000238642	0.193019	0.737167		HOXB4	-1.60047	8.20505e-09	3.94937e-08	3.47196	1.0899
																	KRT222	1.93665	7.69299e-05	0.000212066	0.689392	2.06451		LINGO4	-1.60029	5.25091e-12	3.68589e-11	1.06454	0.239527
																	ALS2CL	1.93605	1.1468e-35	5.27349e-34	5.26087	31.2255		NFE2	-1.59989	8.45187e-22	1.47967e-20	0.758844	0.188399
																	TBX20	1.93549	4.57653e-05	0.000131017	0.0911827	0.381644		NPFFR1	-1.59826	7.44718e-16	7.72891e-15	3.63733	1.17705
																	TICRR	1.93214	5.67327e-34	2.36212e-32	10.921	53.8219		LAMP5	-1.597	1.02872e-16	1.15842e-15	18.0344	4.52788
																	PNMA3	1.93007	4.28976e-40	2.44503e-38	19.2462	72.6604		POLN	-1.5967	5.07979e-32	1.85613e-30	7.16183	2.36349
																	RUNDC3A	1.92803	3.61325e-64	6.36366e-62	66.3268	247.099		SPATS1	-1.59402	8.82977e-17	9.9942e-16	0.277001	0.0948842
																	IFI30	1.92729	9.29743e-35	4.08345e-33	0.286963	1.78087		FBLN5	-1.59295	1.05464e-20	1.71034e-19	81.0483	21.0435
																	ZNF676	1.92606	2.23136e-10	1.30344e-09	0.740307	3.16335		HBZ	-1.59225	1.88806e-10	1.11475e-09	0.222113	0.0762944
																	CASR	1.92402	4.44412e-14	3.90179e-13	0.679011	1.89651		WNT9B	-1.59178	1.77627e-18	2.31559e-17	1.47321	0.497347
																	RFPL1	1.92402	9.60176e-09	4.59029e-08	0.0603574	0.399999		OLFML1	-1.59051	2.79724e-23	5.47997e-22	8.12288	2.68947
																	NUTM2F	1.92302	3.90995e-07	1.52064e-06	0.0758964	0.2777		SLC14A1	-1.58985	3.01591e-12	2.17779e-11	34.154	8.09772
																	CYP4A11	1.9177	4.13572e-07	1.6019e-06	0.0436298	0.15585		CLCNKB	-1.58925	4.62838e-17	5.35226e-16	2.10783	0.945026
																	CDH8	1.91291	9.32566e-22	1.62457e-20	4.27932	15.0894		ECT2L	-1.58397	3.25192e-20	4.98928e-19	2.3556	0.794848
																	SLC17A7	1.912	4.25095e-12	3.014e-11	33.4195	107.216		IL17B	-1.5822	2.50429e-06	8.63292e-06	0.339629	0.129929
																	STMN2	1.91141	2.17006e-11	1.42184e-10	145.065	486.886		TP53AIP1	-1.58158	1.67291e-20	2.65196e-19	1.45593	0.486212
																	TRIML2	1.90941	0.000129838	0.000344695	0.0456025	0.0963306		C11orf86	-1.57903	2.41368e-11	1.57735e-10	0.0472496	0.0174316
																	ETV3L	1.90074	5.26287e-08	2.2892e-07	0.388902	1.42705		CSRNP3	-1.5786	2.66722e-35	1.19226e-33	149.164	49.0197
																	SLC6A7	1.89684	2.68304e-10	1.54676e-09	0.861547	3.65234		CTRB2	-1.57823	6.33152e-08	2.72243e-07	0.0842445	0.0268414
																	KCNS2	1.89446	1.2095e-08	5.6987e-08	0.773651	2.72837		RNF175	-1.57728	1.38387e-16	1.54747e-15	8.58815	2.68507
																	PYCR1	1.89186	6.17302e-57	7.99406e-55	29.0352	109.195		CAV3	-1.57639	8.61985e-05	0.000235478	0.176605	0.119536
																	CALML3	1.89125	8.0232e-11	4.95284e-10	0.0318927	0.174573		LEFTY1	-1.57597	4.68509e-16	4.96473e-15	1.52502	0.25715
																	KCNK6	1.89044	5.4458e-50	5.21258e-48	1.96448	9.64707		C21orf62	-1.57594	2.77129e-15	2.73391e-14	9.89737	2.43477
																	FABP2	1.88683	1.86437e-06	6.55787e-06	0.00827947	0.137819		PRDM13	-1.57563	0.00333952	0.00688626	1.37248	1.07739
																	CAMK1G	1.87938	3.81315e-10	2.16706e-09	1.55782	5.36497		CYP39A1	-1.57445	5.05737e-33	1.97934e-31	8.75401	2.97415
																	NXPH3	1.87809	6.17065e-22	1.09005e-20	7.48872	27.5063		TNFRSF11B	-1.57365	1.78698e-19	2.5463e-18	26.0949	2.51824
																	FAR2	1.87438	4.27789e-79	1.299e-76	5.87205	21.6054		GMPR	-1.57098	5.27903e-26	1.25134e-24	22.8324	7.97272
																	CACNA1B	1.86815	2.75496e-36	1.32932e-34	44.6797	157.65		SEMA3B	-1.57026	2.5516e-24	5.34348e-23	56.7341	19.4269
																	ONECUT3	1.86814	5.99664e-10	3.31803e-09	0.195913	0.616338		VWA5B1	-1.56985	8.63226e-14	7.34451e-13	12.8295	4.42798
																	ITPRIPL1	1.8657	5.97701e-64	1.03203e-61	3.83258	13.9913		PTX4	-1.56703	3.52638e-12	2.52774e-11	0.660007	0.156703
																	KLF1	1.86173	2.6148e-11	1.70184e-10	0.638025	2.33841		FAM124A	-1.56624	3.04594e-49	2.75103e-47	61.2913	20.7021
																	NES	1.86038	1.19642e-44	8.39498e-43	75.143	262.973		CLDN18	-1.56461	5.93913e-06	1.94063e-05	0.159372	0.0513623
																	SLC1A2	1.86012	3.48831e-32	1.28797e-30	101.185	356.181		KLF5	-1.55983	7.04083e-28	1.91659e-26	6.59859	5.21795
																	PRAP1	1.85915	1.02831e-11	6.99252e-11	0.0243272	0.114264		XG	-1.55903	7.93582e-15	7.4821e-14	1.24171	0.426369
																	HORMAD1	1.85856	1.72908e-18	2.25574e-17	0.207577	0.743556		CCDC8	-1.55733	8.32334e-28	2.24832e-26	15.8484	5.35151
																	SPINT2	1.85764	1.21823e-39	6.74701e-38	7.10559	25.7687		ALDH1L1	-1.556	1.30721e-19	1.89486e-18	25.1612	8.70857
																	SIM1	1.85641	7.38444e-07	2.7519e-06	1.12545	3.41975		ATOH8	-1.55502	2.62158e-22	4.75502e-21	32.8261	11.0681
																	NKX3-2	1.85385	3.42289e-07	1.34024e-06	0.631205	1.28293		ADRA2A	-1.55343	1.96829e-14	1.78505e-13	14.6132	4.72814
																	SI	1.8528	0.00492847	0.00984129	0.0243454	0.087337		CXCL13	-1.553	5.76472e-05	0.00016216	0.736997	0.340546
																	SV2B	1.84993	7.99246e-10	4.35395e-09	30.7866	106.674		GPR39	-1.55147	1.53239e-15	1.54485e-14	1.11501	0.389289
																	EFNA3	1.84589	2.84223e-37	1.42208e-35	5.68914	20.4916		C17orf50	-1.54912	2.93074e-08	1.31506e-07	0.537395	0.173529
																	PTP4A3	1.8455	3.67885e-53	3.90313e-51	38.8259	138.718		OBP2B	-1.54694	5.6957e-05	0.000160391	0.080886	0.0511903
																	TEX101	1.8453	5.99041e-07	2.26402e-06	0.0296203	0.11551		PPP1R14C	-1.54592	7.25996e-21	1.18942e-19	16.1273	5.49938
																	BOK	1.84276	3.04342e-35	1.35355e-33	22.6956	81.0371		NR4A3	-1.54483	2.65444e-22	4.80967e-21	45.6493	7.45049
																	BSPRY	1.84154	1.5364e-13	1.27336e-12	0.855072	3.12979		ANXA13	-1.54253	8.13521e-15	7.66189e-14	0.308434	0.0882482
																	AMZ1	1.83765	4.12595e-25	9.07193e-24	1.17371	5.44824		TEDDM1	-1.53806	0.000700038	0.00163342	0.0593073	0.027972
																	TCERG1L	1.83734	3.63621e-15	3.55388e-14	14.1318	48.9922		FAM81B	-1.53779	1.86243e-17	2.22079e-16	2.34961	0.843765
																	KCNH7	1.83691	1.04087e-13	8.77959e-13	5.68946	19.9316		CHODL	-1.53278	3.46288e-13	2.7634e-12	17.3898	5.92446
																	NHLH1	1.83274	1.19762e-12	8.99468e-12	21.7802	77.3675		NAA11	-1.5305	0.000215086	0.000549876	0.289995	0.15693
																	CHRM2	1.83208	3.77048e-06	1.26728e-05	1.4079	4.80651		ADAMTS18	-1.5304	3.74656e-12	2.67468e-11	15.7267	5.50233
																	ZNF185	1.82733	5.8227e-54	6.44965e-52	8.9933	32.4492		EYA2	-1.52957	4.06275e-19	5.62967e-18	79.411	27.9481
																	TNFSF14	1.825	2.0377e-15	2.02414e-14	1.05843	2.70686		GDA	-1.52837	9.6333e-11	5.89717e-10	5.07758	1.67952
																	TWIST2	1.82451	7.32047e-12	5.05997e-11	3.82896	14.1441		DCDC2B	-1.52626	1.04481e-11	7.0965e-11	1.12907	0.391028
																	TSPEAR	1.82293	8.55864e-08	3.6243e-07	0.819194	4.37064		ENHO	-1.52612	5.77485e-25	1.25719e-23	34.2058	11.731
																	SOX8	1.82234	1.0578e-21	1.83185e-20	11.4579	40.1599		CP	-1.52569	1.46816e-13	1.22026e-12	33.0549	11.8918
																	SPSB4	1.82172	2.50065e-30	8.03675e-29	7.17189	24.8227		UNC93A	-1.52552	0.00118788	0.0026678	0.0403357	0.0149557
																	DMRTA2	1.82015	2.75847e-07	1.09026e-06	1.82486	6.52895		SPATA3	-1.52491	1.02559e-13	8.65898e-13	0.12231	0.0463734
																	SLCO4C1	1.81428	3.91855e-10	2.22266e-09	0.584008	2.0886		ITIH3	-1.52491	9.86625e-12	6.72203e-11	1.30211	0.45999
																	HS3ST2	1.81152	3.46463e-15	3.39183e-14	1.83226	6.35166		CHI3L2	-1.52461	8.70005e-09	4.17394e-08	44.9794	7.47868
																	FZD9	1.81062	6.18121e-27	1.57317e-25	1.07392	3.56624		CDH26	-1.52443	2.70106e-23	5.29744e-22	1.99582	0.559953
																	MMP12	1.81024	1.66767e-06	5.90134e-06	0.293007	1.07571		IP6K3	-1.52382	5.52855e-08	2.39825e-07	1.87365	0.624533
																	C1QL2	1.80573	7.743e-14	6.61989e-13	0.678093	2.33114		KIF19	-1.52151	6.54634e-15	6.20528e-14	18.4371	6.44679
																	GJD2	1.80147	0.000434008	0.00105025	2.01879	6.87238		PRSS33	-1.52096	6.79941e-08	2.91578e-07	0.655492	0.200218
																	FGFR3	1.79834	2.01692e-29	6.13504e-28	17.6622	60.9338		KCNMB1	-1.52075	2.13398e-21	3.62078e-20	11.8999	4.13107
																	ITPKA	1.79577	9.10791e-28	2.44898e-26	1.4188	4.644		KCNG4	-1.5206	0.000416372	0.00101021	1.49978	0.585607
																	TFAP2C	1.79294	1.50202e-09	7.90366e-09	1.59486	5.56345		ATP1B1	-1.51888	3.87989e-45	2.80052e-43	241.005	82.7813
																	SLC2A6	1.78997	4.73763e-66	8.87651e-64	4.14731	14.0719		ODF3L2	-1.518	1.45789e-13	1.21229e-12	0.389146	0.142169
																	PGF	1.78812	4.6979e-38	2.41928e-36	9.5882	33.3016		PGA3	-1.51693	1.4323e-07	5.88698e-07	0.044588	0.0210222
																	CITED1	1.78686	6.11931e-07	2.30976e-06	0.520656	1.67667		C6	-1.5147	1.12987e-09	6.04473e-09	5.97205	0.498746
																	FBXO40	1.78481	9.04587e-07	3.32462e-06	0.0320978	0.120927		GPR162	-1.51134	2.35521e-36	1.13956e-34	121.824	43.0888
																	LRRC38	1.7847	0.00236336	0.0050282	3.13946	10.3023		BHLHE40	-1.51128	3.58224e-43	2.32806e-41	52.8318	19.1262
																	ADH1C	1.77819	5.29675e-07	2.01613e-06	0.133393	0.341154		GSG1	-1.51037	7.9717e-05	0.000219029	4.65577	2.4425
																	SEZ6	1.77795	1.02036e-18	1.36452e-17	92.6624	299.224		KCNA5	-1.5101	3.19271e-15	3.13259e-14	80.5547	28.2973
																	OR2AT4	1.77735	9.6753e-05	0.000262237	0.183621	0.592139		BEST4	-1.5096	2.84106e-29	8.48082e-28	5.03482	1.82241
																	EPHB3	1.7724	2.51123e-45	1.84282e-43	8.87778	29.657		COL16A1	-1.50949	4.96123e-28	1.36102e-26	98.3011	34.7311
																	MFAP2	1.77147	7.1904e-25	1.55383e-23	27.6473	93.6408		PRPH	-1.50909	4.45879e-10	2.5129e-09	21.5759	7.82232
																	SYT13	1.76975	1.55997e-16	1.7312e-15	12.6796	41.76		SLC15A5	-1.5089	5.45774e-13	4.27778e-12	0.125349	0.0519444
																	SLC5A7	1.76781	3.27752e-05	9.59661e-05	0.075142	0.446126		ABI3BP	-1.50875	1.57884e-15	1.58895e-14	13.0248	4.61927
																	AIF1L	1.76713	1.36766e-44	9.5584e-43	28.8387	98.0655		UBE2U	-1.50869	3.76713e-06	1.2664e-05	0.112985	0.0618587
																	PIEZO1	1.76704	8.59532e-50	8.13876e-48	59.6651	203.345		IGFL3	-1.50846	9.33975e-09	4.4711e-08	0.0320682	0.00850696
																	RAB26	1.76553	3.71427e-34	1.5725e-32	12.8168	43.1068		KRT18	-1.50817	5.41895e-15	5.17282e-14	14.9923	3.54722
																	SPOCK3	1.76506	1.23414e-11	8.30874e-11	4.49619	14.251		OR5V1	-1.50681	0.00120446	0.00270091	0.0269465	0.0121109
																	KLK7	1.76487	0.000175277	0.000455507	0.138055	0.392827		METRN	-1.50061	3.70791e-28	1.03821e-26	129.625	47.0279
																	PACSIN1	1.76281	1.3032e-15	1.32441e-14	12.5696	38.4723		GALNT8	-1.50012	2.15911e-33	8.70167e-32	26.8326	9.55697
																	ZNF257	1.76279	1.4779e-19	2.12479e-18	1.54293	5.2554		GJA1	-1.49942	6.66086e-33	2.57827e-31	106.071	38.092
																	ANKRD63	1.76224	1.03879e-17	1.27581e-16	2.17548	7.44116		SMOC1	-1.49905	6.54348e-23	1.24453e-21	223.829	77.7878
																	LPL	1.75999	3.01606e-38	1.56693e-36	18.5672	63.0483		ADCY2	-1.49897	1.77243e-34	7.66977e-33	59.5839	20.9296
																	DRGX	1.7563	2.21031e-06	7.67962e-06	2.86021	9.57109		NXF2	-1.49793	0.00297415	0.00619669	0.0632589	0.0217277
																	EXTL1	1.75544	2.251e-34	9.69305e-33	3.95812	12.7298		CLCF1	-1.49633	4.67932e-16	4.9616e-15	8.18208	2.9856
																	OR2M3	1.75506	6.92792e-05	0.000192604	0.0351611	0.375332		SATB2	-1.49506	9.31986e-18	1.15106e-16	80.6246	27.9489
																	CYP2W1	1.75493	8.56445e-10	4.64972e-09	0.829038	11.1261		GGT2	-1.49484	1.03554e-05	3.28256e-05	0.153194	0.0697522
																	EPPK1	1.75285	3.26999e-27	8.41975e-26	2.48801	8.37909		RASD1	-1.49422	1.12035e-22	2.09242e-21	114.412	42.0063
																	HDAC4	1.7522	2.34191e-79	7.36531e-77	60.1587	201.939		CLDN1	-1.49406	7.24231e-12	5.01185e-11	24.663	14.4663
																	C8G	1.7501	6.66101e-35	2.94758e-33	0.369487	1.23096		NWD1	-1.49241	1.4236e-22	2.63089e-21	14.6235	5.2879
																	CHRNA2	1.74944	2.26605e-10	1.32239e-09	0.378625	1.13463		SKAP2	-1.4924	6.05851e-23	1.15479e-21	24.4553	9.01729
																	MMD2	1.74625	1.64717e-16	1.81994e-15	7.65361	24.6478		HTR1D	-1.49094	8.7988e-14	7.46817e-13	1.11514	0.379999
																	IFNL1	1.74625	3.83182e-05	0.000111033	0.00925266	0.0347713		SLC22A3	-1.48859	3.37584e-16	3.6209e-15	5.04407	1.82528
																	PTPN5	1.74462	6.14084e-10	3.39142e-09	7.36487	23.1609		TCF23	-1.48814	2.2922e-14	2.06076e-13	0.244344	0.093221
																	TBR1	1.74097	9.15925e-07	3.36489e-06	44.6205	139.426		CDHR5	-1.4878	5.4428e-10	3.02671e-09	2.78266	1.01566
																	DEPDC1B	1.73549	2.27274e-31	7.98953e-30	9.55647	31.2554		CYP4F2	-1.4863	6.94695e-18	8.67113e-17	0.341027	0.127585
																	ADRA2C	1.73243	9.99497e-23	1.87467e-21	5.85795	19.6897		TNNI3	-1.4854	7.67768e-15	7.25426e-14	0.65362	0.235292
																	STYK1	1.73242	2.12699e-13	1.73911e-12	0.103572	0.447112		ALX1	-1.48494	2.80324e-08	1.26229e-07	4.30982	1.57743
																	SLC6A17	1.73183	1.17008e-17	1.4281e-16	14.1685	44.7442		C3orf22	-1.48461	9.75218e-13	7.42565e-12	1.46125	0.521862
																	SORCS1	1.73058	1.42712e-23	2.85293e-22	4.31305	19.1806		GALNT15	-1.48197	1.23337e-19	1.79373e-18	47.127	17.2162
																	SEL1L3	1.72715	4.77722e-39	2.58881e-37	18.3195	61.0811		MAPK15	-1.48025	2.26627e-16	2.46837e-15	22.829	8.35625
																	SGCZ	1.72685	3.10158e-06	1.05576e-05	0.505102	1.63296		TMPRSS11D	-1.4801	0.000459217	0.00110745	0.062941	0.0426342
																	CSPG5	1.7227	2.98336e-31	1.03635e-29	53.1999	172.443		MECOM	-1.48001	4.14238e-22	7.39915e-21	21.0666	7.68389
																	C11orf45	1.7226	1.62021e-46	1.29118e-44	0.389762	1.27842		PPP1R13L	-1.47903	1.73046e-36	8.41902e-35	21.0683	7.63399
																	OSBP2	1.72155	1.69155e-80	5.51695e-78	29.9574	98.772		AIFM3	-1.47824	4.92326e-16	5.20459e-15	10.7094	3.82074
																	CCKBR	1.72047	1.52487e-06	5.42655e-06	0.389867	1.18219		MYO7B	-1.47794	5.29819e-09	2.60647e-08	10.6648	3.76663
																	SYNGR4	1.7187	0.000216693	0.000553664	0.328033	1.04768		SMCO4	-1.47784	9.23753e-26	2.14916e-24	4.90303	1.76045
																	PTHLH	1.71867	2.08082e-18	2.69863e-17	32.8115	107.716		CCDC158	-1.47756	1.5415e-19	2.21082e-18	4.82926	1.66892
																	PACSIN3	1.71776	1.10367e-44	7.77513e-43	4.48078	14.8049		TTC22	-1.47702	9.26015e-18	1.14449e-16	1.31417	0.493031
																	OLFM3	1.71695	1.29626e-06	4.66483e-06	5.81521	18.0327		CXCL2	-1.47535	4.55226e-17	5.27116e-16	4.22201	1.5896
																	ZNF521	1.71486	2.21108e-54	2.46466e-52	67.1005	217.991		OR13J1	-1.47414	6.4726e-07	2.43164e-06	0.0420018	0.0135627
																	DCX	1.71473	1.21924e-21	2.10728e-20	94.7139	303.558		TMPRSS3	-1.47214	3.20117e-08	1.42949e-07	1.51948	0.532649
																	TRH	1.714	9.34043e-06	2.97475e-05	2.90855	9.62975		HOXB1	-1.47185	0.000865114	0.00198831	0.0517458	0.0356353
																	GJB1	1.71288	1.48753e-06	5.30224e-06	0.48704	1.87892		TGM7	-1.47167	2.37272e-07	9.43944e-07	0.0789453	0.0197268
																	PLA2G7	1.71242	1.38797e-27	3.69259e-26	1.4258	4.69724		RBM24	-1.47135	4.02284e-18	5.08982e-17	30.2584	10.8774
																	SPINK5	1.71236	1.8968e-06	6.6639e-06	0.865364	2.84326		SMIM10	-1.47035	5.73972e-17	6.58553e-16	3.35613	1.20879
																	CCND1	1.71069	3.14068e-34	1.33931e-32	44.6258	145.825		KCNH5	-1.46594	1.05843e-09	5.69193e-09	3.35421	2.95883
																	EGR4	1.7105	2.30511e-06	7.99166e-06	0.625149	2.03094		BMP2	-1.46513	1.29829e-22	2.40943e-21	9.7458	3.54216
																	PSG9	1.70828	0.00741717	0.0143142	0.015261	0.0316345		GFAP	-1.46334	1.12496e-14	1.04885e-13	2354.54	878.465
																	PTPRR	1.70758	7.88583e-06	2.53348e-05	4.78533	15.3421		USP29	-1.46264	9.6165e-09	4.59609e-08	0.461442	0.0659812
																	RASGRP1	1.70738	6.35631e-29	1.85959e-27	8.39017	26.6842		REG4	-1.46253	5.76906e-06	1.88786e-05	0.0381307	0.0199382
																	AVPR2	1.70684	9.92461e-16	1.01801e-14	0.31252	1.80758		DLX5	-1.46183	1.81103e-06	6.37661e-06	9.95995	3.92531
																	CELF5	1.70661	4.60726e-19	6.36416e-18	22.7775	69.7075		KCNN2	-1.46057	7.19472e-21	1.17983e-19	12.5044	4.51392
																	ZNF469	1.70429	2.64145e-33	1.06213e-31	10.45	34.8413		KCNG1	-1.46045	6.3154e-17	7.22721e-16	27.2952	8.49954
																	CREG2	1.70236	1.58193e-14	1.45034e-13	0.734961	3.86129		LACTBL1	-1.45916	0.00520356	0.0103507	0.214073	0.139187
																	AFAP1L2	1.7014	6.59959e-33	2.56017e-31	11.3368	36.23		ROPN1	-1.45871	1.80535e-08	8.32568e-08	0.0999486	0.0483668
																	VSNL1	1.69937	1.26807e-17	1.54235e-16	18.7048	57.0266		BHLHE41	-1.45834	4.14962e-33	1.63863e-31	34.7784	12.8194
																	DLX3	1.69919	2.12502e-10	1.24421e-09	0.980384	4.36568		PABPC1L2A	-1.45775	1.16213e-05	3.65229e-05	0.662453	0.441871
																	MXRA8	1.6981	6.8822e-40	3.90998e-38	53.0092	172.012		LCN2	-1.45765	9.4617e-08	3.98725e-07	1.15185	0.157922
																	PRSS22	1.69728	4.91729e-07	1.88227e-06	0.166869	0.18726		CST3	-1.45717	7.76272e-27	1.9587e-25	464.036	170.818
																	ATP11A	1.69431	1.5087e-58	2.04394e-56	65.6036	205.991		FAM189A2	-1.45581	9.00335e-23	1.69228e-21	14.0356	5.22575
																	CD72	1.69366	2.10866e-32	7.81847e-31	2.4836	8.22162		PRSS51	-1.45488	3.70208e-06	1.24715e-05	1.83247	0.68063
																	CPLX1	1.69338	1.16356e-18	1.54778e-17	21.8364	68.7437		TAGLN	-1.45074	2.13538e-20	3.33703e-19	111.05	42.4223
																	NRN1L	1.68668	4.1407e-09	2.07068e-08	0.0229755	0.320299		NEBL	-1.44947	2.71632e-28	7.65436e-27	56.3027	20.7397
																	PITX1	1.68523	4.59846e-07	1.76791e-06	3.21775	12.3852		ZNF503	-1.4462	3.21425e-25	7.16575e-24	27.6491	10.0398
																	MEGF6	1.68464	8.24124e-25	1.77874e-23	42.0323	136.19		UBXN10	-1.44614	1.45049e-19	2.08881e-18	11.0834	4.16742
																	HGF	1.68223	3.41217e-25	7.57531e-24	2.25735	7.55492		PRKCQ	-1.44491	1.87337e-22	3.42971e-21	1.63722	1.63492
																	TTLL8	1.68149	3.57851e-09	1.80638e-08	0.0237392	0.0940362		GSG1L	-1.4423	4.40616e-17	5.10871e-16	36.4978	12.978
																	FGFRL1	1.67998	1.9845e-40	1.1497e-38	34.5694	107.094		SCT	-1.44197	6.34632e-08	2.72813e-07	0.537507	0.214593
																	RHBDL1	1.67766	3.37836e-35	1.49873e-33	5.71287	18.3541		BTBD19	-1.4416	6.31774e-44	4.2147e-42	10.6152	3.91419
																	SULT4A1	1.67371	7.05652e-19	9.58946e-18	14.975	45.7652		HOXC8	-1.44095	0.00214528	0.00459856	2.91007	2.21625
																	KLK13	1.67147	7.0582e-05	0.000195793	0.114234	0.282724		NPHS2	-1.44051	9.82445e-05	0.000265829	0.0648673	0.0311075
																	ZNF385C	1.67129	7.14236e-35	3.15266e-33	6.01313	19.2595		ZNF648	-1.44028	2.84424e-14	2.53634e-13	1.06473	0.282192
																	ST6GALNAC5	1.66475	2.72755e-31	9.49361e-30	9.12335	28.8112		DACH2	-1.43526	7.36349e-12	5.08572e-11	10.4103	3.73017
																	KHDRBS2	1.66347	1.21016e-08	5.70026e-08	5.51705	16.8426		YBX2	-1.43402	1.25118e-14	1.15917e-13	6.90138	2.49275
																	ARL14EPL	1.66318	2.22043e-15	2.20317e-14	0.0292246	0.09893		CLSTN2	-1.43396	1.48797e-18	1.95714e-17	232.829	84.1627
																	SLCO1B1	1.65895	0.00294157	0.00613462	0.0228162	0.0465107		DAAM2	-1.43389	1.40299e-23	2.80789e-22	59.649	21.8761
																	ACRV1	1.65851	1.26156e-11	8.48038e-11	0.349201	1.05067		LCN8	-1.4323	0.000425768	0.00103187	1.41099	0.723674
																	LPAR4	1.6582	8.29173e-30	2.5665e-28	15.121	48.5062		FERMT1	-1.43153	4.35927e-17	5.061e-16	3.45602	2.17102
																	STXBP6	1.65727	2.13274e-21	3.62078e-20	1.95311	5.83036		FMO1	-1.43055	6.22228e-14	5.37982e-13	3.44087	0.753671
																	ADRB3	1.65371	3.03157e-06	1.03293e-05	0.0326611	0.266834		TMEM61	-1.42934	1.38026e-06	4.94489e-06	0.575039	0.202503
																	ARL9	1.65359	1.37278e-42	8.6348e-41	2.60179	8.2533		PPP1R1A	-1.42776	9.93136e-09	4.73886e-08	28.7653	10.0389
																	BHLHA15	1.65252	2.15515e-23	4.25522e-22	0.77982	2.39026		ALB	-1.42708	1.86484e-17	2.22216e-16	3.138	1.18579
																	GRIP2	1.6523	2.24477e-21	3.80508e-20	7.92783	24.2076		PROKR1	-1.4269	2.60257e-06	8.95418e-06	1.2699	0.479277
																	PPP1R3A	1.64979	0.000822794	0.00189899	0.173618	0.404626		IL22RA1	-1.4261	2.10458e-11	1.38357e-10	0.357033	0.141546
																	BOP1	1.64762	1.54981e-46	1.2407e-44	46.6308	145.608		GYPE	-1.42596	5.09073e-10	2.84267e-09	1.67483	0.634333
																	SP9	1.64346	0.00204464	0.00439847	1.17408	3.23038		MAP1LC3C	-1.42537	5.65794e-12	3.96371e-11	0.842848	0.320291
																	OR9K2	1.64279	0.00448478	0.00904247	0.00627561	0.0489846		RGS9	-1.4252	7.91727e-31	2.67637e-29	21.5137	8.17244
																	C10orf71	1.6426	0.000148617	0.000390895	0.100147	0.414516		SULT1B1	-1.42511	1.24761e-18	1.65335e-17	3.57709	1.38372
																	TOX3	1.64164	2.855e-17	3.37465e-16	21.9712	65.2572		CCDC110	-1.42328	8.68401e-26	2.02842e-24	2.68821	1.01232
																	NR1I3	1.64018	1.23215e-12	9.25007e-12	0.189513	0.592837		ACKR3	-1.42246	2.38167e-25	5.39151e-24	34.4552	10.9653
																	TMEM132B	1.63955	3.84756e-18	4.88207e-17	45.2243	134.261		NNMT	-1.42177	9.12239e-11	5.59998e-10	10.487	4.06574
																	SPNS2	1.63731	1.27021e-38	6.74663e-37	38.2314	118.928		OR11A1	-1.42146	0.00343548	0.00706595	0.0295052	0.0116073
																	DUSP9	1.63661	1.00574e-15	1.03103e-14	0.575801	1.78474		PODNL1	-1.42023	1.97138e-16	2.16054e-15	4.19624	1.61452
																	PSG1	1.6352	7.87294e-05	0.000216586	0.016484	0.0559238		SCUBE2	-1.41922	2.71887e-16	2.93771e-15	15.615	5.819
																	ERMN	1.63488	1.63662e-11	1.08729e-10	3.33861	12.5505		NR0B2	-1.41862	0.000162417	0.000424467	0.0734325	0.0867607
																	CARD16	1.6331	4.1884e-24	8.66817e-23	0.735696	2.40747		PIRT	-1.41758	3.03897e-12	2.19264e-11	44.0453	17.3209
																	GRIN2D	1.6316	3.36397e-25	7.48059e-24	25.3454	77.7041		HOXC12	-1.41441	0.0211283	0.0369635	1.83746	0.91655
																	ADAM33	1.63069	2.50669e-23	4.92722e-22	10.1288	31.505		NDRG2	-1.41329	7.78207e-28	2.10534e-26	323.145	123.211
																	EOGT	1.6298	5.2464e-86	2.25365e-83	23.0925	71.7711		SPOCD1	-1.41313	7.49634e-12	5.17544e-11	10.6808	4.14369
																	CTAG2	1.62975	0.0160582	0.0288796	0.0826614	0.46653		GPR101	-1.41292	3.27493e-08	1.46057e-07	0.791575	0.419681
																	ITM2A	1.62612	3.63724e-45	2.63617e-43	28.7482	89.6722		CHST9	-1.41098	9.93621e-18	1.22409e-16	5.82074	2.25483
																	LFNG	1.6259	4.32713e-41	2.58337e-39	17.1208	52.6827		LMAN1L	-1.40929	3.05071e-06	1.03884e-05	0.32355	0.133715
																	FAIM2	1.62406	3.96262e-22	7.09966e-21	49.1114	148.832		STAMBPL1	-1.40865	4.2024e-44	2.85763e-42	16.9248	6.41184
																	EPYC	1.6237	0.0271445	0.0462305	0.0857786	0.469119		WFDC8	-1.40609	0.000270029	0.00067949	0.062088	0.0160624
																	GABRB1	1.62318	6.71444e-18	8.39281e-17	3.31916	10.0237		C1orf158	-1.40569	1.12969e-14	1.05271e-13	1.57814	0.613315
																	TSHR	1.62058	1.36892e-14	1.26493e-13	9.67671	30.0908		OTOP3	-1.40553	0.00636877	0.0124644	0.115306	0.049384
																	BMPER	1.61783	5.32551e-22	9.4454e-21	4.73969	14.9266		PRSS54	-1.40365	9.27423e-12	6.34321e-11	0.177795	0.072417
																	SYT3	1.61207	1.44845e-26	3.59803e-25	3.67549	10.6324		LRRN3	-1.40348	5.9446e-20	8.9034e-19	91.5335	33.8375
																	INPP5A	1.60977	7.98722e-101	6.11612e-98	21.1793	64.6334		FOLR1	-1.40333	2.6338e-12	1.90812e-11	5.52193	2.16189
																	NKX2-1	1.60939	0.0014545	0.00321091	0.081749	0.217708		SPACA3	-1.40244	0.00102415	0.00232501	0.0527979	0.0264462
																	GDF5	1.60592	8.93518e-18	1.10588e-16	0.916765	2.88872		AR	-1.40233	7.36084e-20	1.0894e-18	9.82751	3.67902
																	ADRB1	1.60478	4.49406e-15	4.33696e-14	0.722794	2.10552		HKDC1	-1.40057	2.57597e-21	4.35393e-20	2.68918	1.05638
																	OVCH1	1.60269	2.27218e-22	4.13833e-21	0.139276	0.413648		NANOS1	-1.40033	1.16676e-18	1.55087e-17	30.9656	11.7828
																	CYYR1	1.60103	5.58763e-36	2.63127e-34	22.1774	67.1153		EFCAB13	-1.39936	2.59621e-31	9.07233e-30	8.76819	2.88276
																	CD200R1L	1.59954	0.00777713	0.0149368	0.00640643	0.0462408		FRMD5	-1.39825	1.92805e-32	7.16388e-31	41.0704	15.6009
																	B4GALNT1	1.59852	5.20926e-30	1.64714e-28	46.4818	139.586		PRSS55	-1.39825	5.3003e-14	4.61209e-13	0.749523	0.280846
																	EMX1	1.59671	1.89625e-05	5.76005e-05	2.7818	8.236		SLC17A8	-1.39794	2.05428e-08	9.38964e-08	4.1034	2.53808
																	UGT3A2	1.59662	1.81286e-08	8.35814e-08	0.273914	1.05604		NEB	-1.39666	2.5319e-17	3.00281e-16	23.5586	8.90697
																	ASIC2	1.59647	1.20265e-11	8.10913e-11	3.25237	9.54123		F2RL2	-1.39607	4.8798e-13	3.84705e-12	6.32504	2.42805
																	KCNK12	1.59568	3.8256e-07	1.48964e-06	4.22235	12.2685		IFNA1	-1.39601	0.000534486	0.00127501	0.0198292	0.00611704
																	PLA2G3	1.59546	8.50584e-11	5.23976e-10	0.0667111	0.522618		FLNC	-1.39412	6.74388e-19	9.18586e-18	206.54	78.8404
																	TMEM151A	1.59356	1.89205e-25	4.29418e-24	6.25559	18.0308		TCF24	-1.39186	2.54883e-16	2.76417e-15	0.453053	0.178978
																	L3MBTL4	1.59355	9.14312e-29	2.66163e-27	12.8082	38.7656		ACSM1	-1.39124	1.17133e-19	1.70773e-18	0.548657	0.186419
																	IL18R1	1.59294	4.17062e-20	6.33216e-19	1.18029	3.73333		PAPPA2	-1.39009	4.13401e-11	2.62846e-10	69.6865	26.6284
																	NDST4	1.59085	7.14548e-07	2.66906e-06	0.739067	2.05924		KRT81	-1.38919	6.04573e-09	2.95935e-08	0.270438	0.0752375
																	BCL11B	1.58059	2.85456e-14	2.54425e-13	6.43177	18.0467		PLA2G4D	-1.38674	3.32773e-08	1.48205e-07	0.38678	0.162687
																	MERTK	1.57974	4.85255e-71	1.12485e-68	12.0376	35.9138		CXCL3	-1.38528	1.88859e-14	1.7163e-13	3.66151	0.576964
																	FAT4	1.57793	1.50094e-30	4.90437e-29	62.7123	185.645		GABRA5	-1.38492	4.81582e-07	1.84623e-06	68.9639	23.7829
																	PRSS12	1.57741	5.78824e-17	6.63688e-16	28.5317	84.238		RCVRN	-1.38455	1.89106e-08	8.705e-08	18.3847	6.98466
																	DCAF12L1	1.57411	0.00114445	0.0025752	0.107056	0.231256		C10orf67	-1.38334	4.38622e-17	5.08894e-16	1.03966	0.401622
																	GPC5	1.5733	1.13508e-17	1.3873e-16	2.09154	4.36109		CYP11A1	-1.38325	2.28695e-12	1.66575e-11	5.78502	2.24493
																	LPCAT1	1.57171	2.50205e-63	4.15718e-61	126.933	376.827		ATP10A	-1.38314	2.52245e-30	8.09205e-29	29.2092	11.1497
																	RNF112	1.56732	1.01931e-25	2.35283e-24	14.8247	43.2545		GFRA2	-1.38278	2.82063e-14	2.51657e-13	18.1301	6.93679
																	HCRTR2	1.56699	1.96581e-05	5.95797e-05	0.288291	0.853913		PNMT	-1.38249	1.00139e-10	6.10891e-10	8.37638	3.32086
																	DRP2	1.56441	2.63655e-25	5.92281e-24	4.98855	14.3014		C7orf57	-1.38201	2.17959e-18	2.81429e-17	2.81062	1.11258
																	RELA	1.56361	1.46519e-60	2.15041e-58	78.7264	233.402		TCF7	-1.38101	3.12347e-25	6.98991e-24	19.399	7.37899
																	TMEM132C	1.56347	3.62604e-17	4.23487e-16	17.1366	49.2757		CCDC42	-1.38083	4.95723e-07	1.89509e-06	0.111766	0.0329225
																	INPP5J	1.56296	2.31232e-26	5.62494e-25	5.56659	16.1587		TIMP4	-1.38079	1.30414e-13	1.08804e-12	17.6763	6.90426
																	TWIST1	1.56206	7.12203e-10	3.91245e-09	6.7001	19.882		CD109	-1.37939	4.38364e-34	1.84259e-32	10.0263	3.9461
																	GRB14	1.5615	2.60763e-20	4.04275e-19	2.0803	6.20242		LRRC71	-1.37913	1.49599e-13	1.24222e-12	3.06373	1.20343
																	MYO3B	1.55931	2.03969e-13	1.67006e-12	0.750017	5.15964		BTBD11	-1.37895	3.61508e-15	3.53519e-14	79.029	30.2756
																	SERPINB13	1.55333	8.8779e-10	4.811e-09	0.113768	0.342345		VGLL3	-1.37856	1.81614e-11	1.20067e-10	7.81504	8.28195
																	NFATC1	1.55192	1.34407e-30	4.42461e-29	20.6333	60.5142		LUZP2	-1.378	1.1014e-08	5.22009e-08	21.7662	8.24434
																	SRMS	1.55183	8.98804e-10	4.86919e-09	0.0834791	0.242961		ARL4C	-1.37786	8.8382e-45	6.25134e-43	95.1819	36.7335
																	TMEM200B	1.55174	1.37384e-22	2.54428e-21	2.40194	7.1313		EMP1	-1.3776	9.20548e-23	1.72843e-21	58.4314	23.1347
																	CAPN14	1.55134	6.86603e-26	1.61664e-24	0.525915	1.57529		C6orf15	-1.3769	3.94863e-06	1.32262e-05	0.083114	0.00906694
																	INHBB	1.54325	9.85778e-29	2.85551e-27	28.3885	82.7202		CTXN1	-1.37678	5.43353e-27	1.38689e-25	134.214	51.6714
																	TMEM63C	1.5429	9.15323e-34	3.77533e-32	41.7963	121.652		BCL6	-1.37647	1.22295e-27	3.26839e-26	130.887	52.55
																	WNT2	1.54153	4.51896e-07	1.73963e-06	0.246922	0.186276		LRRC19	-1.3756	0.000185545	0.000479856	0.189826	0.0830437
																	TSKU	1.54144	7.04242e-36	3.2987e-34	19.6639	58.232		IER3	-1.37522	3.18155e-17	3.74806e-16	15.5845	8.68275
																	IGDCC3	1.54118	2.33791e-24	4.91939e-23	53.2209	148.898		SYCE1	-1.37502	1.02715e-07	4.31027e-07	6.39046	2.95101
																	ADORA2B	1.5402	2.17435e-29	6.60253e-28	2.31067	6.81697		RBP2	-1.37476	4.44007e-06	1.47795e-05	0.148162	0.0657679
																	STAT5A	1.53964	3.19417e-59	4.50045e-57	17.1459	50.1351		ABCC9	-1.3747	3.37725e-28	9.48646e-27	31.7346	12.2128
																	FOXD1	1.53578	5.82565e-16	6.10723e-15	5.57889	15.8547		HOXA1	-1.37419	6.85406e-07	2.56565e-06	1.06778	0.625635
																	LRRC3B	1.5349	5.53734e-19	7.58349e-18	7.06676	20.3112		AGT	-1.37263	1.97433e-15	1.97008e-14	129.34	35.3923
																	KCNJ9	1.53488	6.25505e-12	4.36293e-11	3.92491	10.1919		PROK1	-1.37259	4.39637e-08	1.93282e-07	1.17765	0.324118
																	CRHR1	1.53365	4.51799e-05	0.000129425	0.337811	1.76598		FRG2C	-1.37188	0.000193333	0.000498752	0.383026	0.219243
																	VSX1	1.53267	3.8582e-11	2.46376e-10	2.47437	6.95013		GP9	-1.37157	2.89774e-06	9.89818e-06	0.106189	0.0412414
																	CA11	1.53254	4.8222e-39	2.60517e-37	26.7705	76.0514		LAMA2	-1.37091	2.9866e-16	3.21712e-15	236.997	92.3055
																	INSM1	1.53247	6.27524e-07	2.36304e-06	48.7832	135.37		GDF6	-1.37001	9.65789e-07	3.53701e-06	1.47153	1.42029
																	TEX36	1.532	0.000114311	0.000306289	0.00674205	0.0317385		OR2A7	-1.36954	2.98934e-10	1.71437e-09	0.638665	0.253376
																	SLC35E4	1.53029	7.48035e-43	4.80817e-41	4.95178	14.5418		DNAI1	-1.36882	5.42551e-19	7.43611e-18	6.79623	2.6532
																	SGCG	1.5274	1.19516e-09	6.37659e-09	0.336029	1.04102		DENND2A	-1.36725	3.24099e-45	2.35869e-43	125.877	47.9238
																	APOA2	1.52656	1.80874e-06	6.37109e-06	0.0410377	0.117594		HOXC6	-1.36389	0.00301328	0.00627526	4.32511	2.93706
																	CRHBP	1.52635	4.17596e-10	2.36182e-09	0.716442	1.90472		SCNN1A	-1.36327	5.41607e-10	3.01288e-09	2.62132	0.562183
																	ACOT7	1.52525	9.56182e-72	2.40575e-69	35.7543	102.821		RFX8	-1.36301	3.89824e-19	5.41877e-18	1.16134	0.351879
																	NPBWR2	1.52466	4.11703e-05	0.000118712	0.0218569	0.0571204		MATN4	-1.36297	1.05852e-06	3.851e-06	1.12133	0.435527
																	SCN7A	1.5245	8.58706e-13	6.57259e-12	2.55976	7.76232		MORN5	-1.3628	3.27154e-22	5.90957e-21	1.83024	0.740477
																	IMPDH1	1.52279	4.98448e-62	7.76874e-60	59.602	171.385		ARHGEF5	-1.36035	4.29901e-15	4.16012e-14	4.9109	1.92263
																	GPR174	1.51758	3.25505e-14	2.88951e-13	0.174486	0.505458		SDC2	-1.35533	5.54028e-32	2.02019e-30	145.267	56.2383
																	OR2L13	1.51428	0.00725266	0.014029	0.412845	1.07368		IFNA8	-1.35525	0.0178471	0.0317401	0.0379564	0.0292521
																	SIX6	1.51393	0.0227532	0.0394536	3.22491	2.30562		TDRD9	-1.35395	3.15635e-15	3.09865e-14	23.2656	9.3003
																	KCNK5	1.51272	2.67185e-14	2.38624e-13	0.67408	1.93638		COL28A1	-1.35278	7.63174e-21	1.24685e-19	15.0491	5.87895
																	SNAP25	1.51265	3.68741e-20	5.63739e-19	99.3025	274.364		MYH15	-1.35224	4.49759e-16	4.77754e-15	8.89711	3.51101
																	SDR16C5	1.51159	0.000104121	0.000281082	0.086101	0.162686		ARSH	-1.35153	0.00114657	0.0025793	0.0966449	0.0511918
																	KCNH4	1.5098	1.27394e-10	7.66799e-10	1.28973	3.49379		WDR38	-1.35094	2.80131e-13	2.25901e-12	1.03753	0.421336
																	GPC6	1.50879	1.94634e-28	5.53781e-27	28.5054	80.6266		KCNE1	-1.35082	4.50682e-15	4.3445e-14	1.91798	0.423388
																	PSG4	1.50645	0.00815679	0.0156038	0.0958852	0.0918254		OR52A5	-1.35069	0.000116746	0.000312149	0.0231657	0.00987307
																	HHLA1	1.50532	4.28555e-06	1.42922e-05	0.0341585	0.0937012		GBP1	-1.34973	1.5309e-16	1.70108e-15	36.6557	13.1228
																	ROBO1	1.50462	4.36274e-25	9.56869e-24	68.3277	191.541		TSPAN2	-1.34934	1.75571e-21	3.01087e-20	10.0376	4.01842
																	ADCY5	1.50425	1.17101e-37	5.92638e-36	33.8421	93.0253		CCT8L2	-1.34824	0.00327698	0.00677073	0.0398199	0.0375823
																	CDX2	1.50368	0.0064336	0.0125829	0.0499588	0.301866		PLXNA4	-1.34817	2.00482e-18	2.60775e-17	130.12	49.61
																	EYS	1.50235	2.97184e-10	1.70489e-09	5.6049	11.7095		LRRC55	-1.34799	1.15633e-13	9.70696e-13	63.0717	25.0918
																	MAP4K2	1.49832	3.85688e-72	9.84455e-70	25.7166	72.0376		GLB1L2	-1.34655	1.82821e-26	4.48447e-25	50.657	20.2925
																	GUCA1A	1.49647	9.33961e-05	0.000253607	0.0589312	0.154777		KLHL30	-1.34467	2.24145e-11	1.46644e-10	0.490366	0.210627
																	FMO2	1.49564	3.48776e-13	2.78074e-12	3.41951	9.69561		DNAAF1	-1.34442	1.48018e-14	1.3613e-13	10.2532	4.11387
																	RD3	1.49401	0.00333215	0.00687188	2.69083	6.9667		CNGA4	-1.34384	2.39301e-20	3.71983e-19	2.17916	0.865926
																	KCNC4	1.49365	1.08855e-39	6.04781e-38	31.1407	87.9461		GSDMC	-1.34245	3.1535e-13	2.52223e-12	0.209064	0.093149
																	GPR61	1.49287	1.35549e-12	1.01199e-11	1.99379	3.97779		GPD1	-1.34087	5.05193e-14	4.40905e-13	10.0277	3.8164
																	CAPN6	1.49267	0.000237003	0.000601281	0.731998	2.77914		DNAH12	-1.33993	3.56869e-20	5.46537e-19	7.45366	2.95102
																	SULT1E1	1.49137	0.00330505	0.00681918	0.0524255	0.461755		ADAMTSL1	-1.33934	8.20364e-12	5.63944e-11	11.0616	4.26125
																	KIR3DL3	1.49032	0.0240738	0.0415023	0.00478722	0.061493		PPIC	-1.33763	1.04486e-36	5.12591e-35	9.11912	3.63569
																	TCIRG1	1.48737	5.62429e-33	2.19148e-31	9.93918	39.1617		SLC15A1	-1.33542	3.32814e-08	1.48205e-07	0.195563	0.0848028
																	VAV2	1.48733	1.05584e-74	2.99928e-72	46.0339	128.771		LGALS12	-1.33537	2.06737e-12	1.51395e-11	0.278551	0.120313
																	SLC47A1	1.48711	1.25952e-32	4.79108e-31	1.8854	28.3627		OR4F15	-1.33459	3.81049e-05	0.000110433	0.0330278	0.0150669
																	JAG1	1.48388	6.01125e-49	5.37412e-47	43.7633	122.918		GABRG1	-1.33298	1.69248e-10	1.0033e-09	26.3331	10.5845
																	MRGPRE	1.48142	4.36362e-09	2.17526e-08	1.30136	3.68871		TMEM211	-1.33196	0.000569123	0.0013525	0.0251046	0.0104789
																	PRSS57	1.47786	1.28266e-09	6.81249e-09	0.0177457	0.108428		VDR	-1.33153	1.10965e-14	1.03513e-13	1.71413	0.527178
																	TESPA1	1.4778	4.49801e-15	4.33839e-14	0.259221	1.67197		FAM181B	-1.33067	2.0665e-18	2.68203e-17	44.2215	18.074
																	OPN5	1.47728	8.27851e-05	0.000226892	0.114115	0.322915		RSPH1	-1.33017	1.78389e-20	2.8228e-19	7.98283	3.27216
																	FGF11	1.47572	2.06411e-16	2.25515e-15	1.04823	2.85928		GUCY2D	-1.33013	1.74481e-07	7.0773e-07	6.02865	2.3757
																	MC2R	1.47308	0.00836542	0.015975	0.00898435	0.0434965		HAGHL	-1.32998	1.88691e-20	2.96982e-19	20.3639	8.03945
																	KCNAB3	1.4698	7.76995e-40	4.3581e-38	9.41828	25.4937		XKR3	-1.32978	0.000837203	0.0019302	0.0891748	0.0438218
																	CHRNA1	1.46978	1.10775e-06	4.01598e-06	1.15459	3.09544		TMEM132E	-1.32961	1.72375e-10	1.02046e-09	52.9132	20.7455
																	GPR82	1.46094	7.38293e-16	7.68034e-15	0.395228	1.06825		PLCXD3	-1.32775	6.25502e-09	3.05585e-08	39.9037	15.3293
																	GRID2IP	1.46043	2.99082e-21	5.03579e-20	2.44956	6.8779		CITED4	-1.32717	3.57982e-13	2.84897e-12	10.364	4.18427
																	GLI2	1.45949	2.31577e-20	3.60295e-19	71.4983	192.703		PZP	-1.32644	7.66946e-13	5.91654e-12	4.39845	0.357729
																	POF1B	1.45802	2.1915e-05	6.59435e-05	0.0481665	0.197952		IGSF11	-1.32565	3.10569e-19	4.35142e-18	34.4197	13.5878
																	NRGN	1.45796	1.73605e-10	1.0274e-09	4.67992	34.7724		IRX1	-1.32534	1.08124e-06	3.92861e-06	16.5768	6.27305
																	SEMA6B	1.45573	1.93267e-26	4.72097e-25	25.0638	66.8573		BAALC	-1.32464	1.76469e-20	2.79494e-19	80.1045	31.4271
																	SCN2A	1.45409	1.22654e-23	2.4716e-22	25.0533	66.564		KCNMA1	-1.32434	6.88664e-28	1.88043e-26	137.484	65.6954
																	ACTRT2	1.45264	0.00633795	0.0124123	0.00265026	0.0206678		RHOU	-1.32356	1.20291e-30	3.99729e-29	82.9444	33.0618
																	STRA6	1.45169	2.81567e-15	2.77502e-14	12.8395	38.4193		EPHA6	-1.32257	4.9714e-07	1.90009e-06	24.2542	13.4734
																	SYT4	1.44624	7.42741e-16	7.71294e-15	97.1527	260.143		ANKK1	-1.32138	2.72551e-17	3.22376e-16	1.24664	0.514065
																	KBTBD12	1.44594	3.30898e-18	4.21877e-17	4.76886	12.9837		DNAH11	-1.32131	3.94273e-15	3.83855e-14	5.2952	2.14269
																	GCG	1.44329	0.00397128	0.00808019	0.0682551	0.12852		CXCL17	-1.32038	0.00213362	0.00457646	0.0645082	0.0389019
																	LHX1	1.44236	0.00290252	0.00606109	24.0763	65.0961		WFDC10B	-1.32007	4.31675e-12	3.05083e-11	0.127225	0.0518371
																	ZNF492	1.44215	5.68262e-13	4.44415e-12	1.73831	4.73242		CDH12	-1.31965	0.000226564	0.000577126	4.97215	2.19966
																	MYADML2	1.43855	6.05101e-09	2.96111e-08	0.16078	0.407192		GPR151	-1.31846	1.50525e-05	4.64687e-05	0.22413	0.0974773
																	KIR2DL3	1.43493	0.000280324	0.000703286	0.00704638	0.0316138		PLAG1	-1.31758	1.21883e-14	1.13158e-13	4.00034	1.57046
																	CKMT1B	1.43458	1.40751e-11	9.43266e-11	4.56246	11.7222		FAM9A	-1.31707	0.005964	0.0117453	0.0564428	0.0268581
																	GRP	1.43325	0.0113176	0.0210259	0.166837	0.416874		STAC2	-1.31513	1.47973e-09	7.80271e-09	18.2106	7.38029
																	KCNQ3	1.43199	5.62419e-22	9.9551e-21	25.8675	66.1995		NTF3	-1.31417	1.95596e-11	1.28972e-10	17.1935	6.86668
																	CCK	1.43047	1.61441e-05	4.9639e-05	0.520621	1.95318		DNAH9	-1.311	1.43597e-18	1.89583e-17	16.0187	6.55534
																	RSPO4	1.42831	3.02692e-11	1.95275e-10	3.43945	9.28773		FOXA3	-1.31095	1.10168e-06	3.99645e-06	0.132548	0.0624739
																	ARHGAP8	1.42621	2.24169e-15	2.22232e-14	0.398776	1.07228		VCAN	-1.3104	4.37321e-22	7.78777e-21	372.614	147.791
																	LYPD8	1.42513	0.0129637	0.0238003	0.0198601	0.0450075		C4A	-1.31001	3.83973e-19	5.34166e-18	38.9005	10.9796
																	DDC	1.42494	0.000181609	0.000470506	0.4492	1.55205		MT1F	-1.30963	8.75669e-21	1.42799e-19	23.7393	9.76244
																	CUX2	1.4232	1.25439e-12	9.40095e-12	51.1609	133.271		COLCA2	-1.30955	4.61648e-26	1.09724e-24	5.92432	2.46322
																	B3GNT8	1.42191	9.7872e-22	1.69992e-20	1.35253	3.72511		MOGAT2	-1.30915	1.11387e-08	5.27635e-08	0.0909714	0.0393088
																	ELOVL7	1.42081	1.4034e-35	6.38676e-34	4.755	12.5998		SPINK1	-1.30887	2.66673e-07	1.05543e-06	0.143488	0.0388128
																	ESRRB	1.42003	1.18487e-13	9.93713e-13	5.59061	15.0337		LLGL2	-1.30627	1.78944e-17	2.1381e-16	27.2342	11.0777
																	FOXF1	1.41962	3.97688e-16	4.24699e-15	2.88353	7.45174		DRD4	-1.30601	1.42528e-17	1.72404e-16	10.337	4.25509
																	CYP26B1	1.41944	6.10771e-14	5.28854e-13	18.9761	69.9312		VWA3B	-1.30471	2.01068e-15	2.00068e-14	2.65213	1.10809
																	C1QL4	1.41914	4.43667e-10	2.50124e-09	2.00797	9.51947		RYR1	-1.30269	8.06959e-16	8.35518e-15	27.4917	10.8823
																	PPFIA3	1.4176	2.62225e-50	2.53753e-48	36.5105	95.1861		KLHL31	-1.30213	5.54695e-18	6.96315e-17	2.8786	1.17728
																	RYR2	1.41737	5.80891e-12	4.05979e-11	10.3719	24.8012		ACSM5	-1.30177	2.04658e-16	2.23739e-15	2.82646	1.16484
																	RASL11B	1.41684	3.31735e-08	1.478e-07	2.85229	1.28008		CTAGE8	-1.30094	8.39501e-07	3.10485e-06	0.169137	0.0664871
																	GREM1	1.41497	2.41856e-09	1.24549e-08	1.10263	2.50374		ZNF705G	-1.30031	1.67908e-05	5.14743e-05	0.0273943	0.0124578
																	PRDM14	1.4139	2.1438e-05	6.45634e-05	0.0458888	0.0979508		FRMPD2	-1.30015	1.32665e-10	7.95541e-10	23.432	9.76894
																	SH3BP1	1.41276	3.29206e-42	2.04875e-40	1.89109	5.05901		LDLRAD2	-1.29995	6.30768e-13	4.90901e-12	1.93483	0.750987
																	NLRP8	1.41262	0.0107081	0.0199863	0.0125746	0.0947435		HOPX	-1.29973	4.07476e-15	3.95616e-14	25.6321	8.39326
																	CYP4A22	1.41225	0.00134166	0.00297973	0.0232452	0.114368		TTLL6	-1.29876	1.90112e-13	1.56314e-12	2.06387	0.843222
																	RAB39A	1.41204	7.15188e-36	3.33225e-34	4.20632	11.3218		GPHA2	-1.29848	6.81802e-06	2.20774e-05	0.157086	0.0260873
																	RAC3	1.40973	4.5871e-48	3.9028e-46	15.9221	42.0717		CLEC18C	-1.29769	3.96377e-15	3.85645e-14	1.79577	0.721364
																	IGF2	1.40875	1.06742e-10	6.48927e-10	41.4164	105.765		MT1E	-1.29696	1.23234e-14	1.14292e-13	18.4028	7.55131
																	LGALS1	1.40747	2.43742e-31	8.55137e-30	69.9798	190.571		IL5RA	-1.29627	1.28437e-10	7.72816e-10	2.26913	0.946371
																	TRPM1	1.40394	0.000111025	0.000298165	0.221111	0.58208		GOLGA8F	-1.29529	4.79497e-05	0.000136671	0.0669899	0.0460465
																	CHAF1B	1.40201	1.68782e-64	3.00262e-62	12.8324	33.5929		GLP2R	-1.29502	3.03254e-09	1.5463e-08	0.358238	0.133518
																	ARC	1.40172	3.62783e-13	2.88457e-12	20.5258	78.5466		PLIN4	-1.29355	8.37313e-14	7.13437e-13	6.20548	2.59172
																	CLEC2L	1.40075	1.40099e-06	5.01408e-06	3.67825	8.76921		TMPRSS2	-1.29296	4.06515e-07	1.57699e-06	0.118952	0.0587499
																	FOXN4	1.39793	1.55248e-19	2.22476e-18	12.5737	32.3854		COL5A3	-1.2928	1.55454e-22	2.86687e-21	51.3691	21.2637
																	MEST	1.3968	4.53656e-28	1.25232e-26	85.0844	215.545		PPP2R2B	-1.29143	5.36971e-19	7.37111e-18	109.056	43.8833
																	MICALL2	1.3968	1.00752e-31	3.62133e-30	51.6306	137.353		SPP2	-1.29087	0.00127994	0.00285237	0.0267288	0.0122669
																	MTRNR2L11	1.39408	0.0188636	0.0333962	0.00838005	0.0260681		NR2E3	-1.29035	0.000106296	0.00028647	3.68609	2.55835
																	SLC1A5	1.39388	4.40671e-28	1.22415e-26	28.5498	74.6674		DGKG	-1.28926	9.13296e-12	6.25631e-11	59.7424	23.6149
																	KCNQ5	1.3936	2.49034e-12	1.80717e-11	10.7018	27.607		LGALS3	-1.28924	4.13274e-18	5.22136e-17	35.5466	15.1765
																	SGIP1	1.39286	4.20659e-25	9.23772e-24	34.6999	88.9354		CYP4F12	-1.28848	1.32405e-10	7.94522e-10	2.6215	1.09532
																	PRKAG3	1.39182	7.7058e-05	0.000212386	0.088045	0.361129		CDK15	-1.28836	2.79705e-11	1.81309e-10	0.823528	0.476556
																	SLC12A5	1.39111	1.15549e-20	1.86019e-19	20.8119	52.0477		LAMA1	-1.28774	1.38175e-18	1.82562e-17	58.2154	23.4267
																	DPT	1.39107	2.24895e-07	8.97746e-07	0.115143	2.07281		KCNH1	-1.28681	6.97995e-12	4.83599e-11	14.3606	5.50233
																	FN3K	1.39105	1.03853e-53	1.12905e-51	35.8958	93.5546		AKR1C1	-1.28457	1.0499e-12	7.94964e-12	30.4291	12.6899
																	SV2C	1.39055	1.68054e-09	8.80096e-09	17.4811	44.4024		TTC34	-1.28444	5.82218e-24	1.19511e-22	12.2093	4.99714
																	GPR63	1.38989	1.63963e-22	3.01117e-21	4.29912	11.0028		ANGPTL1	-1.2821	1.50488e-11	1.0047e-10	3.23529	1.36824
																	CBLN1	1.3894	0.000111782	0.000300062	12.3694	29.758		PROB1	-1.28111	1.0523e-21	1.82413e-20	7.61531	3.15706
																	MAPK8IP1	1.38925	9.37964e-48	7.94203e-46	106.577	279.845		C16orf89	-1.28002	2.88108e-14	2.5666e-13	14.8811	6.18002
																	ITLN2	1.38917	5.50186e-11	3.44835e-10	0.0406407	0.208335		MUC20	-1.27735	8.82676e-28	2.38066e-26	40.604	16.6936
																	CCL22	1.38714	5.35301e-10	2.98157e-09	0.160139	0.328939		ANXA3	-1.27699	1.62435e-10	9.64589e-10	2.19411	1.2293
																	ETV7	1.38686	1.80118e-20	2.84505e-19	0.231778	0.61022		GLIS3	-1.2767	7.51524e-33	2.89625e-31	18.3556	7.74753
																	RAB33A	1.38613	8.46685e-22	1.48082e-20	4.03898	10.2351		SGCA	-1.27609	4.39981e-09	2.19206e-08	3.34911	1.38681
																	KRTAP5-5	1.38504	0.001749	0.00380759	0.00663676	0.025246		HOXC9	-1.27599	0.0133016	0.0243749	3.08999	1.58885
																	PRDM12	1.38469	0.00127477	0.00284157	1.24327	2.47858		AK7	-1.27417	1.44931e-17	1.75191e-16	5.03377	2.14211
																	AKR1B10	1.38306	1.34162e-05	4.17467e-05	0.099802	0.25316		ABCB11	-1.2731	2.7376e-10	1.57667e-09	0.66377	0.275832
																	ALPL	1.37853	4.38194e-24	9.05806e-23	8.79514	23.2471		DLEC1	-1.27276	2.12212e-14	1.91567e-13	6.39985	2.69669
																	LGALS7B	1.3779	1.79844e-05	5.48185e-05	0.0459417	0.260158		LOX	-1.27216	6.00883e-23	1.1478e-21	37.3266	12.8184
																	RAB3C	1.37728	2.85233e-11	1.84756e-10	18.3096	45.5048		IL4	-1.27144	0.0217993	0.0379978	0.175134	0.0695978
																	CHRM4	1.37579	5.85175e-13	4.56628e-12	3.60952	8.9894		SPATA4	-1.27101	9.74364e-21	1.58161e-19	1.07609	0.382416
																	SAMD12	1.37545	2.60843e-34	1.11504e-32	10.0995	25.8324		LRTM1	-1.2695	0.000295859	0.000739416	0.168272	0.0797294
																	AQP10	1.37529	3.44986e-11	2.21425e-10	0.0371955	0.141675		PPP4R4	-1.26928	1.94509e-12	1.42856e-11	3.67768	1.45505
																	HABP2	1.37015	2.09024e-13	1.70986e-12	0.0678542	0.471587		NPR3	-1.26895	2.93553e-06	1.00195e-05	36.5611	22.2084
																	SOGA3	1.36761	1.19434e-07	4.96219e-07	0.824045	2.0441		VLDLR	-1.26832	5.85652e-18	7.34129e-17	41.2866	16.7845
																	SLC22A10	1.36739	5.97699e-07	2.25943e-06	0.0403658	0.79428		CDS1	-1.26771	1.36413e-20	2.18211e-19	15.7978	6.58388
																	OR4D9	1.3668	0.000880706	0.00202177	0.0209969	0.0289479		MGARP	-1.26604	1.03877e-11	7.05821e-11	1.89241	0.61188
																	CATSPER4	1.36538	0.00591315	0.0116542	0.042391	0.106786		USP43	-1.26497	8.12932e-16	8.41207e-15	18.2748	5.3815
																	BSN	1.36416	4.30725e-46	3.37153e-44	93.3971	231.488		SLC27A2	-1.26433	2.38807e-09	1.23087e-08	5.00599	2.04231
																	TEC	1.36413	4.01295e-31	1.39126e-29	0.652064	1.69823		HELT	-1.26368	0.000572487	0.00135995	0.0553638	0.0217517
																	ARL5C	1.36395	6.59332e-09	3.21399e-08	0.160818	0.394638		PRR5L	-1.26204	6.92173e-28	1.88708e-26	15.3066	6.34073
																	PWWP2B	1.3636	4.75484e-45	3.40415e-43	9.17787	23.07		C1R	-1.26111	7.38742e-21	1.20805e-19	62.0162	26.89
																	DACT2	1.36314	5.02089e-07	1.91818e-06	0.807344	2.00834		TMC1	-1.26103	9.43915e-19	1.26903e-17	1.46575	0.633196
																	CNR1	1.35972	5.04321e-16	5.32181e-15	76.3365	194.522		DYTN	-1.26103	2.67571e-10	1.54355e-09	0.133199	0.0475882
																	CLEC3A	1.35937	5.7054e-08	2.46888e-07	0.412734	0.344358		DYNLRB2	-1.25999	1.29463e-19	1.87972e-18	4.29509	1.29409
																	LAMA3	1.35888	5.96558e-18	7.47268e-17	8.78445	22.3734		SPAG6	-1.25963	5.93493e-12	4.14457e-11	35.1037	15.1773
																	TMTC4	1.35815	3.30988e-79	1.0227e-76	56.4053	143.102		TDGF1P3	-1.25914	0.00011993	0.000319789	0.139565	0.0323533
																	BEND4	1.35596	5.89625e-07	2.23178e-06	1.62541	3.9977		NPC1L1	-1.2589	2.71492e-10	1.56412e-09	1.37889	0.719436
																	PDE1A	1.35504	8.91366e-14	7.55837e-13	10.6328	26.5178		GIPR	-1.25868	2.13123e-08	9.70904e-08	4.17063	1.74284
																	TMEM255A	1.35398	1.36495e-19	1.97369e-18	19.2305	49.3354		FAM178B	-1.25846	1.52557e-08	7.093e-08	1.47859	0.593565
																	FST	1.35057	2.5535e-10	1.47644e-09	1.9115	6.39209		ANO7	-1.25816	4.02102e-19	5.58062e-18	2.32865	0.981482
																	PDE10A	1.34863	5.94417e-16	6.22406e-15	20.0041	49.5356		SFN	-1.25721	4.46128e-09	2.22081e-08	1.56473	0.542352
																	SYT1	1.34815	4.38858e-14	3.85495e-13	56.8984	135.259		MSX1	-1.25714	1.18797e-16	1.33349e-15	32.4492	13.7804
																	SKOR2	1.34784	0.000721357	0.00167916	0.0901311	0.543667		CASQ2	-1.25708	1.86331e-08	8.58398e-08	4.83246	1.98377
																	GRM4	1.34752	1.9337e-05	5.8647e-05	11.3251	24.113		SPOCK2	-1.25698	6.66385e-19	9.08388e-18	355.964	147.837
																	MAPKAPK3	1.34704	2.34048e-47	1.92619e-45	14.5088	36.2485		ANG	-1.25632	5.87512e-25	1.27586e-23	2.35413	1.01883
																	PPEF2	1.3469	1.14401e-08	5.40893e-08	0.366495	0.932444		ID4	-1.25612	4.13202e-36	1.96684e-34	104.111	44.2976
																	ARID3A	1.34634	2.65194e-37	1.33065e-35	8.2893	20.7849		CLEC18B	-1.25589	2.7153e-19	3.81963e-18	17.7254	7.49493
																	GPR155	1.34535	6.20381e-33	2.41195e-31	38.2325	97.1634		FAM83A	-1.25586	8.53173e-05	0.000233252	0.141476	0.0690214
																	FRK	1.34529	8.88633e-18	1.1006e-16	2.29361	5.88585		CSRP2	-1.25578	1.93294e-27	5.08105e-26	193.835	81.9849
																	TMEM51	1.34158	1.28203e-24	2.7502e-23	5.20802	13.297		NKX3-1	-1.2543	7.65657e-12	5.27779e-11	2.36952	0.259349
																	HERC6	1.33998	7.98604e-32	2.88809e-30	5.83236	9.80795		ZFP36L1	-1.25371	8.95848e-30	2.76801e-28	274.261	116.493
																	NKD2	1.3388	5.90128e-14	5.11231e-13	12.3945	30.2996		PPP1R36	-1.25211	2.84446e-21	4.79393e-20	1.39267	0.615528
																	ACTL6B	1.33879	1.89187e-09	9.84043e-09	18.7992	46.9803		OR10H2	-1.25194	2.97596e-07	1.17254e-06	0.0275865	0.0118667
																	MOG	1.33594	3.27806e-06	1.11134e-05	2.34928	9.714		MEIOB	-1.25168	1.79519e-05	5.47477e-05	0.85899	0.363593
																	RP1	1.33385	3.66693e-11	2.34333e-10	4.80376	12.2119		SLC29A2	-1.25143	1.1925e-15	1.21401e-14	9.67988	4.00648
																	CNTNAP1	1.33279	1.04836e-33	4.31395e-32	42.5736	107.551		MTNR1B	-1.25133	5.03138e-07	1.92135e-06	0.199766	0.0604017
																	C6orf132	1.32935	1.58878e-11	1.05845e-10	1.05583	2.71265		OOEP	-1.249	0.00241855	0.00513571	0.205655	0.149959
																	LIPC	1.32829	2.62526e-16	2.84006e-15	0.171839	0.41607		C1orf226	-1.24834	3.19949e-25	7.15094e-24	47.3482	19.8919
																	MAG	1.32761	2.24644e-05	6.74353e-05	2.68598	13.4117		ADRA2B	-1.24801	3.49091e-10	1.9897e-09	0.901248	0.285552
																	TBC1D9	1.32626	5.10166e-66	9.45795e-64	93.5024	233.531		WFDC11	-1.24612	3.67026e-05	0.000106632	0.0212186	0.00916776
																	FCER1A	1.32452	1.62845e-09	8.53579e-09	0.431195	0.533754		BDKRB1	-1.24523	4.65047e-05	0.000132896	0.189061	0.0809697
																	PRSS35	1.32343	1.7296e-12	1.27754e-11	0.767654	5.42766		C1QTNF3	-1.24521	3.33488e-24	6.95076e-23	28.0361	10.3877
																	KCNK4	1.32294	3.61686e-09	1.82198e-08	0.0789722	0.184545		NAT8	-1.24452	0.00807367	0.0154575	0.423153	0.169687
																	CPT1A	1.3229	3.19314e-52	3.3081e-50	17.4131	43.3232		KIAA1614	-1.24401	1.41702e-29	4.33272e-28	47.0876	19.2545
																	B4GALT6	1.32235	4.00732e-45	2.88069e-43	37.8554	95.0788		ITSN1	-1.24384	9.94387e-54	1.08777e-51	297.478	124.159
																	PPIAL4E	1.32061	0.000169728	0.000442198	0.773829	2.1769		WNT1	-1.24379	4.69216e-07	1.80158e-06	2.47994	2.259
																	CKMT1A	1.32004	5.41579e-10	3.01288e-09	2.4686	5.99921		KBTBD13	-1.24358	2.3987e-07	9.53418e-07	0.078255	0.0370289
																	GPR78	1.31922	7.80045e-05	0.000214692	1.25085	2.99423		RNF222	-1.24221	4.32e-05	0.000124198	0.116772	0.0589505
																	ZNF99	1.31674	2.4027e-06	8.30547e-06	1.12451	2.75003		FBXO32	-1.24177	4.61278e-15	4.44178e-14	47.9875	21.1384
																	ARID3B	1.31541	5.72702e-76	1.65351e-73	26.3904	65.2018		THPO	-1.24026	2.13488e-08	9.72318e-08	1.96729	0.794452
																	RPS6KL1	1.31321	1.42384e-32	5.38126e-31	39.8035	97.3001		PPBP	-1.23988	4.32265e-05	0.000124254	0.517645	0.233309
																	PDCD1LG2	1.31032	7.77758e-18	9.67364e-17	0.463076	1.15993		GPAT2	-1.23957	8.08868e-11	4.98977e-10	5.10118	2.23354
																	PCDH8	1.30927	6.00938e-08	2.59342e-07	15.941	38.2849		DAPK1	-1.23873	3.45138e-40	1.98646e-38	180.52	76.3589
																	FOXB2	1.30747	0.0113108	0.0210156	0.0203024	0.037641		ITIH1	-1.23679	3.78772e-07	1.47554e-06	0.457372	0.14813
																	CDH19	1.3074	7.03896e-06	2.27719e-05	0.646697	1.74806		OR10H1	-1.2367	3.8752e-07	1.50829e-06	0.0815885	0.0409406
																	ABCA12	1.30657	1.28834e-18	1.70347e-17	0.311697	0.78183		ZYG11A	-1.2366	7.19036e-10	3.94875e-09	1.72367	1.23736
																	TSPAN4	1.30601	3.25861e-38	1.68796e-36	44.9855	111.089		AMY1B	-1.23658	4.7421e-06	1.57077e-05	0.0919879	0.0405234
																	HAPLN3	1.3058	2.79541e-21	4.71578e-20	4.72375	11.9087		ACOX2	-1.23497	2.37988e-23	4.68318e-22	12.3688	5.35454
																	PPP1R14A	1.3057	1.43056e-14	1.31981e-13	3.77219	9.3028		TMPRSS5	-1.23489	5.6118e-29	1.64725e-27	8.41519	3.60549
																	FXYD4	1.3054	0.00354223	0.00727361	0.0224185	0.0593496		SMIM5	-1.23379	4.91235e-19	6.76436e-18	3.57566	1.53626
																	FBXO31	1.30465	1.79945e-81	6.21409e-79	56.6827	139.569		ACTA2	-1.23376	2.76673e-15	2.73137e-14	85.9756	38.0775
																	FGF18	1.30359	1.66119e-10	9.85747e-10	1.04477	2.60773		DAPK2	-1.23145	2.97304e-16	3.20448e-15	17.6508	7.49973
																	SMPX	1.30279	0.00283852	0.00594083	0.0523943	0.280859		OR1N1	-1.23081	0.00761202	0.0146485	0.0439135	0.0249867
																	NOS1	1.30258	1.05161e-09	5.65872e-09	3.55816	8.76871		FAM183A	-1.23065	1.19724e-09	6.38579e-09	13.1437	2.53772
																	CHRDL1	1.30153	2.6177e-20	4.05479e-19	11.8308	29.1647		XK	-1.23059	1.20363e-14	1.11805e-13	6.27251	2.59557
																	ZNF679	1.29898	0.00913256	0.0172986	0.231394	0.598534		TMEM108	-1.23035	1.195e-33	4.8945e-32	151.985	64.1812
																	SYT15	1.29846	1.3166e-08	6.17196e-08	0.413694	0.931347		ANKRD66	-1.22929	3.09026e-10	1.76936e-09	0.327643	0.142743
																	ATP8A2	1.29807	2.25275e-13	1.84023e-12	18.9588	43.5998		MAGEB17	-1.22876	1.18988e-08	5.61227e-08	0.411786	0.186961
																	BDNF	1.29614	1.46343e-11	9.78135e-11	1.8548	4.55268		ITGB7	-1.22867	1.47369e-19	2.12048e-18	1.86468	0.637329
																	MISP	1.29519	3.51443e-17	4.1127e-16	0.300702	1.51692		PCDH15	-1.22782	1.91875e-07	7.72411e-07	15.285	4.11043
																	TDRD15	1.29475	4.72287e-05	0.000134769	0.0663453	0.381049		IGSF9B	-1.22763	3.64445e-25	8.05345e-24	162.056	68.7075
																	ATP1B4	1.29454	2.08982e-07	8.37449e-07	0.230646	1.31926		ADAMTS8	-1.22752	3.50447e-12	2.51413e-11	4.43875	1.80984
																	CBX2	1.29337	8.90681e-21	1.44978e-19	35.2716	84.5726		LIPF	-1.22702	5.5838e-11	3.49722e-10	0.347832	0.157732
																	FSD1	1.29255	1.09834e-17	1.3452e-16	16.866	40.1137		CCDC89	-1.22701	2.05663e-17	2.44573e-16	4.62148	1.98575
																	FGF4	1.29171	0.0105743	0.0197606	0.00761796	0.0600275		FOS	-1.22693	1.77493e-12	1.30959e-11	332.824	144.408
																	SLC16A12	1.29045	1.18927e-11	8.02196e-11	3.39189	8.42435		MYH14	-1.22673	5.09547e-12	3.58249e-11	18.9263	7.78753
																	IL17F	1.2904	0.0202579	0.0355963	0.00475509	0.0267501		C2orf73	-1.22601	3.73012e-21	6.22699e-20	1.45988	0.650622
																	CDKN2A	1.28982	2.12053e-11	1.39301e-10	4.23415	10.3607		IFI27	-1.22514	1.46094e-15	1.47959e-14	38.2755	17.1962
																	CNGB1	1.28897	1.29895e-05	4.04831e-05	5.02644	11.3719		F2RL1	-1.22511	1.62892e-16	1.80318e-15	3.78197	1.64046
																	OTOL1	1.28855	0.0108247	0.020183	0.00726337	0.0276834		ZMAT4	-1.22471	5.01631e-09	2.4761e-08	18.2232	7.25817
																	C2orf80	1.28808	8.23373e-09	3.96209e-08	0.491936	1.11084		BARHL1	-1.2244	1.08142e-06	3.92861e-06	112.588	48.2166
																	ZDHHC22	1.28658	1.42044e-14	1.31116e-13	71.1251	172.417		MYLK	-1.22398	8.80702e-20	1.2969e-18	60.1547	25.6669
																	SH2D1B	1.28522	4.47951e-08	1.96741e-07	0.0420116	0.10833		APOA1	-1.22166	5.67449e-08	2.45732e-07	0.847595	0.193949
																	SCRT2	1.28392	0.000616944	0.00145613	18.1123	41.0935		C9orf135	-1.22053	1.07945e-06	3.92309e-06	0.420135	0.182793
																	CLDN11	1.28275	2.13258e-10	1.24822e-09	17.6578	41.0493		BCL3	-1.21927	2.45734e-13	1.99625e-12	13.5143	6.09406
																	FAM222A	1.28159	6.32145e-21	1.0405e-19	29.1789	69.4746		ALLC	-1.21908	3.54309e-07	1.38392e-06	0.590829	0.258122
																	MGAT3	1.28149	6.59002e-26	1.55373e-24	25.856	61.1053		TMPRSS9	-1.21897	9.79703e-07	3.58201e-06	2.03394	0.445337
																	PCDH17	1.28059	3.73075e-13	2.96373e-12	116.748	278.795		ATP1A2	-1.21708	7.415e-15	7.00982e-14	371.073	294.334
																	GATA2	1.27883	2.14813e-14	1.93518e-13	2.2381	14.7997		HMGB1P1	-1.21637	1.53107e-23	3.05036e-22	1.26328	0.568445
																	ADCK5	1.27488	2.88977e-36	1.39057e-34	6.43769	18.5909		RSPH10B	-1.21612	2.60747e-16	2.82255e-15	1.76984	0.767281
																	ZNF208	1.27362	3.38257e-08	1.50515e-07	1.12097	5.76278		CD9	-1.21566	3.57377e-33	1.4208e-31	69.7053	30.8003
																	TMEM196	1.27154	1.69335e-05	5.18936e-05	2.46319	5.39967		MYLK3	-1.2142	6.57711e-11	4.09749e-10	5.92405	2.62171
																	LIPE	1.27145	3.75009e-33	1.48753e-31	8.31783	19.8415		CSRNP1	-1.21406	1.33653e-30	4.40804e-29	47.0731	20.6068
																	SNTG1	1.27133	4.4284e-07	1.70626e-06	3.06992	7.10921		TNC	-1.2134	1.2625e-09	6.71552e-09	194.399	83.7132
																	ONECUT1	1.26962	1.34831e-05	4.19325e-05	2.74905	6.2001		PLIN5	-1.21214	6.26149e-11	3.90777e-10	5.17895	2.27495
																	MOCOS	1.26792	1.56068e-14	1.43309e-13	2.09803	5.22152		KCNK17	-1.21172	5.50424e-05	0.000155478	1.94312	1.27132
																	UNC5D	1.26687	2.92507e-06	9.98572e-06	50.9937	114.533		XKR4	-1.21159	1.06643e-08	5.06797e-08	47.0519	19.8394
																	PMP2	1.26531	5.79118e-08	2.50477e-07	31.2983	76.1428		CTSH	-1.21008	1.46693e-27	3.89677e-26	28.237	12.1906
																	CAMK2N1	1.26374	7.08834e-19	9.62528e-18	121.628	290.069		IFITM2	-1.20904	9.91115e-19	1.32742e-17	36.7436	13.4876
																	PIANP	1.26206	2.46616e-19	3.48308e-18	27.3845	64.741		ADAMTSL3	-1.209	1.38506e-15	1.40678e-14	13.3798	16.5584
																	CRYBA1	1.26117	0.000562988	0.00133883	0.0247668	0.127368		AGPAT2	-1.20872	7.67675e-24	1.56485e-22	13.4819	5.93951
																	DMRT3	1.26015	0.000765077	0.00177437	0.154513	0.374548		LRP2BP	-1.20798	1.70711e-31	6.06161e-30	41.4353	18.2231
																	NRTN	1.25784	1.20766e-06	4.36114e-06	1.43223	3.37459		KDM4E	-1.20786	0.00328168	0.0067789	0.158378	0.0983535
																	TRIM54	1.2577	0.000251836	0.000636165	0.251727	0.572898		PDE6G	-1.20728	6.7946e-07	2.54501e-06	10.1787	4.46695
																	HELZ2	1.2576	1.19525e-27	3.19921e-26	16.2291	39.2835		GRIN2C	-1.20697	3.5382e-08	1.57043e-07	75.0143	32.6782
																	LACC1	1.25729	3.95592e-32	1.45452e-30	2.7354	6.49104		LHFPL3	-1.20634	1.14066e-06	4.12935e-06	11.4435	4.80372
																	KLK6	1.25641	0.00315034	0.00653058	1.3	3.49175		COLQ	-1.20612	5.60634e-31	1.92099e-29	37.9558	16.3952
																	SHB	1.25543	1.08276e-25	2.49602e-24	15.9439	38.8378		FSTL4	-1.20511	7.24664e-10	3.97842e-09	44.4039	18.1999
																	GPX3	1.25289	7.28377e-12	5.03856e-11	63.6372	103.37		PLCD3	-1.20477	3.41517e-25	7.57531e-24	82.9229	36.8455
																	FFAR1	1.25282	0.000618205	0.00145891	0.032368	0.116576		CYP2A7	-1.20411	0.00095809	0.00218772	0.111021	0.0551961
																	OR7A5	1.25228	2.68164e-06	9.21361e-06	0.0336597	0.179914		SLC25A53	-1.20408	4.63018e-46	3.60827e-44	14.1173	6.20424
																	FOLH1	1.25138	1.93264e-10	1.138e-09	1.84376	4.25188		SYNM	-1.20226	4.97662e-25	1.08745e-23	66.4034	29.0288
																	NGFR	1.24879	2.83651e-09	1.45139e-08	43.5428	104.721		EGLN3	-1.20223	2.62646e-25	5.90768e-24	12.3392	5.47826
																	MCF2L	1.24731	1.62269e-44	1.12515e-42	114.292	264.797		LRRIQ4	-1.202	4.37387e-20	6.62932e-19	1.0799	0.489744
																	BAIAP2	1.24662	3.7074e-55	4.32416e-53	128.721	306.163		TM6SF2	-1.20152	6.61035e-13	5.13323e-12	1.10312	0.473494
																	MTUS2	1.24647	3.61933e-09	1.82229e-08	3.65181	8.221		PPP1R32	-1.20121	1.10746e-17	1.35542e-16	12.2723	5.39542
																	TRIM67	1.24595	2.048e-07	8.21625e-07	16.7888	38.3384		ZCCHC18	-1.20067	5.16616e-34	2.15608e-32	20.3681	8.84508
																	SPIN2A	1.24381	4.49489e-12	3.17164e-11	0.370293	0.880852		ASB14	-1.20018	3.1078e-13	2.48906e-12	0.799812	0.340379
																	RDH10	1.24361	2.35005e-26	5.70883e-25	25.7474	61.7517		PSKH2	-1.19993	0.0065333	0.012758	0.0597421	0.0480018
																	CHSY3	1.24337	1.06749e-22	1.99794e-21	1.25528	2.98967		INPP5D	-1.19863	6.00164e-20	8.9653e-19	88.238	17.0679
																	ENC1	1.24291	2.28415e-18	2.94068e-17	230.03	528.368		TTC16	-1.1977	9.34466e-15	8.76348e-14	2.13891	0.449256
																	KIF21B	1.24129	1.15475e-19	1.68496e-18	389.832	898.14		PLEKHS1	-1.19731	1.78245e-07	7.21831e-07	0.870815	0.256995
																	PIP5K1B	1.23735	3.5139e-13	2.79777e-12	2.76273	5.03016		MYC	-1.19694	2.85995e-13	2.29997e-12	99.626	44.1609
																	FGF23	1.23689	0.0206935	0.0362713	0.0467393	0.115598		CAPN9	-1.19662	3.0098e-12	2.17427e-11	0.867647	0.389887
																	HTR3B	1.23631	0.000177119	0.000460092	0.057201	0.212793		SMKR1	-1.19633	2.61138e-25	5.88261e-24	4.99541	2.22284
																	EPHA3	1.23581	2.50273e-10	1.44851e-09	27.8459	66.1422		IFITM1	-1.19577	4.13185e-11	2.62803e-10	26.5556	11.8974
																	DUSP26	1.23528	2.37404e-15	2.35028e-14	17.2561	39.3765		PLEKHG7	-1.19552	2.44504e-09	1.25839e-08	0.126042	0.067007
																	HS3ST3B1	1.23431	1.89071e-10	1.11555e-09	3.59898	8.32805		FBXW10	-1.19447	7.59248e-14	6.49751e-13	1.70391	0.751286
																	GHR	1.23353	7.28279e-17	8.29118e-16	7.17634	16.7839		RGCC	-1.19407	3.04477e-19	4.26946e-18	44.2207	19.8768
																	GLIS1	1.23254	2.75025e-10	1.58344e-09	0.807124	2.67869		ADIPOQ	-1.19399	2.38956e-06	8.26331e-06	4.1848	0.0406203
																	SEMA6A	1.23084	1.71296e-26	4.2194e-25	156.798	360.189		S1PR3	-1.19346	1.00645e-31	3.62133e-30	53.2779	23.5897
																	KIAA0408	1.23063	3.85674e-12	2.74666e-11	1.72535	3.99304		KCNH3	-1.19254	1.20713e-10	7.27831e-10	16.3243	9.76674
																	SOWAHC	1.22853	1.42204e-48	1.22769e-46	26.2564	61.9674		C20orf85	-1.19222	0.00263273	0.00554505	0.221044	0.0468332
																	ZNF750	1.22792	1.94234e-05	5.88888e-05	0.403813	0.587732		SRPX2	-1.19205	2.51833e-13	2.04297e-12	24.9475	7.92801
																	LEF1	1.22782	6.23527e-15	5.92956e-14	30.4272	70.4491		C16orf96	-1.191	7.61019e-30	2.36803e-28	3.29796	1.44546
																	NMUR2	1.22767	7.04848e-06	2.27985e-05	0.109038	0.232374		PPIF	-1.19091	1.41714e-43	9.31293e-42	72.9987	32.1163
																	SLC5A11	1.22758	1.09404e-10	6.63504e-10	0.497135	1.89179		DRD2	-1.19015	5.18524e-10	2.89361e-09	23.172	9.93571
																	FLRT2	1.22749	4.8005e-15	4.60743e-14	44.1995	102.042		ANKRD6	-1.18888	6.29937e-27	1.59862e-25	102.911	45.063
																	MICB	1.22743	9.25316e-20	1.36032e-18	0.993998	2.23965		APOBEC3F	-1.18706	3.34128e-24	6.95587e-23	4.00537	1.78785
																	TMEM235	1.22631	0.00170308	0.00371542	1.21868	2.82399		TMEM54	-1.18679	9.43357e-12	6.44469e-11	18.1073	7.89042
																	GFRA4	1.22597	0.000697677	0.00162834	0.0151203	0.0393755		MPP7	-1.18569	9.29531e-16	9.56803e-15	8.29993	3.61498
																	TRPC5	1.22358	4.42079e-05	0.000126765	5.90575	12.2098		AMELY	-1.18524	0.0019888	0.00429145	0.0249301	0.00789595
																	GATA3	1.22297	1.60382e-06	5.69141e-06	0.352367	1.14774		CSMD3	-1.18522	1.1894e-10	7.18128e-10	25.5455	8.62237
																	SLC6A6	1.22241	1.20961e-24	2.598e-23	52.7514	124.62		CST2	-1.18444	0.0126522	0.0232964	0.0777425	0.0574349
																	SCN8A	1.22213	2.5877e-34	1.10887e-32	53.3833	122.245		KBTBD11	-1.18363	1.33853e-19	1.93867e-18	108.5	46.8673
																	ZNF723	1.22111	0.00060356	0.00142873	0.210607	0.264033		SIGLEC15	-1.18348	0.000165035	0.000430607	0.475831	0.200513
																	ABHD15	1.22091	3.08518e-46	2.42572e-44	7.72676	17.8092		LRRC14B	-1.18297	1.78537e-07	7.2285e-07	0.440896	0.160504
																	LRP4	1.2209	1.48931e-26	3.68913e-25	24.3145	75.5443		CYP3A43	-1.18274	1.53086e-11	1.02166e-10	0.22058	0.105003
																	CREB3L3	1.22024	0.00100842	0.00229194	0.0257693	0.0504005		KRT8	-1.1821	1.51248e-09	7.95393e-09	3.08972	9.99683
																	KCNH8	1.22002	1.21126e-13	1.01391e-12	23.1656	52.7893		PRR18	-1.18098	8.68676e-09	4.1687e-08	3.42838	1.40716
																	AATK	1.21985	1.2806e-18	1.69451e-17	51.0795	116.559		KIF6	-1.18059	1.02411e-18	1.36848e-17	4.32812	1.93662
																	MESP1	1.2195	7.32114e-21	1.19833e-19	5.33036	12.3169		AKR1C2	-1.18054	4.62556e-08	2.0265e-07	16.3809	7.4095
																	CASP1	1.21826	3.43317e-25	7.60567e-24	2.53431	6.11652		GSTM1	-1.1802	2.45865e-06	8.48555e-06	16.4904	7.54825
																	CNGB3	1.21662	0.00671349	0.0130823	0.36555	0.660435		CD79B	-1.17974	3.04357e-09	1.55147e-08	0.560297	0.255651
																	NUDT8	1.21656	1.82869e-30	5.94222e-29	2.51201	5.88012		PDZK1	-1.17952	6.84696e-10	3.7684e-09	2.0491	0.952879
																	DOK7	1.21646	4.89575e-10	2.74162e-09	2.94592	6.86345		KRT85	-1.17941	0.000188799	0.000487771	0.120964	0.0194051
																	DISC1	1.21553	1.25945e-25	2.89198e-24	32.9477	76.4525		PPP1R1B	-1.17925	8.32124e-10	4.52326e-09	124.415	57.0976
																	ERVMER34-1	1.21364	4.90241e-14	4.28918e-13	0.378328	1.20484		IGF1	-1.17925	5.04613e-09	2.48873e-08	17.3504	6.63319
																	SORCS2	1.21225	1.173e-19	1.70876e-18	40.154	91.4953		FILIP1	-1.17832	7.23053e-23	1.36489e-21	10.8866	4.765
																	IL20RA	1.21181	8.71833e-14	7.40701e-13	2.37015	5.39547		BANK1	-1.17832	4.32065e-11	2.74514e-10	1.16926	0.523286
																	HS3ST3A1	1.21065	1.17365e-08	5.54016e-08	1.59357	3.71316		PRSS16	-1.17466	3.43415e-07	1.34435e-06	0.413558	0.178009
																	GULP1	1.21005	4.90892e-14	4.29275e-13	11.1114	25.3862		PGA5	-1.17376	3.61395e-06	1.2198e-05	0.149137	0.0642741
																	PIM3	1.20997	2.79302e-29	8.35651e-28	29.9454	70.6145		AHNAK2	-1.1735	3.26438e-17	3.83794e-16	51.3795	23.0882
																	ARHGAP28	1.20855	1.52097e-14	1.39809e-13	17.0935	39.0394		JAZF1	-1.17326	8.50094e-34	3.51452e-32	38.2205	16.8619
																	CACNB1	1.20817	1.95947e-27	5.14025e-26	50.3972	116.831		VEPH1	-1.17269	1.16998e-08	5.52429e-08	3.12	2.52986
																	ALAS1	1.20769	2.68941e-61	4.01405e-59	39.7184	92.5046		HAS2	-1.17196	2.20944e-09	1.14147e-08	8.37234	3.85761
																	ADM2	1.20685	1.01702e-07	4.27081e-07	1.56339	3.72438		TTLL2	-1.17176	0.0132764	0.0243338	0.0781227	0.0564249
																	KCNJ1	1.20608	8.67033e-07	3.20063e-06	0.138138	0.324438		LPIN3	-1.17152	5.72985e-12	4.00771e-11	7.50746	2.85525
																	SCTR	1.20576	0.00105641	0.00239421	0.19	0.430987		WWTR1	-1.17151	1.27179e-38	6.74663e-37	112.945	51.2308
																	CHRNB2	1.20429	1.45286e-25	3.32741e-24	21.3758	47.5122		TCP10L	-1.17096	2.43236e-10	1.41195e-09	1.31233	0.544996
																	SH3BP2	1.20401	2.01917e-49	1.87166e-47	98.7046	228.759		NPY1R	-1.1709	1.60781e-07	6.56694e-07	10.775	4.44183
																	DHRS2	1.2032	1.4616e-08	6.81717e-08	2.74413	0.841065		RAPGEF3	-1.17053	3.31044e-18	4.21877e-17	25.247	11.0425
																	SVOP	1.20298	0.000117871	0.000314967	12.7693	28.2259		ARSJ	-1.16853	4.34964e-10	2.4561e-09	3.97254	1.79586
																	TNK2	1.20259	1.08284e-35	5.0055e-34	118.952	271.686		PSORS1C1	-1.16834	5.40474e-11	3.39352e-10	0.696071	0.324297
																	GPRIN1	1.20229	1.9055e-27	5.0164e-26	44.0555	99.7207		IL36B	-1.16799	0.00082576	0.00190532	0.0316923	0.017703
																	B3GALT1	1.2018	4.01429e-16	4.27964e-15	9.28408	21.558		GP1BA	-1.16779	5.16093e-06	1.6996e-05	0.578951	0.275284
																	SLC6A14	1.20088	0.00360237	0.00738763	0.0174008	0.039952		ARHGEF35	-1.16749	5.98897e-09	2.93238e-08	0.669602	0.304776
																	ZNF726	1.20038	2.18521e-24	4.60909e-23	4.94142	11.2742		TSKS	-1.16692	1.81075e-06	6.37661e-06	0.364028	0.15651
																	HGD	1.19935	8.04765e-13	6.19201e-12	0.454707	1.48282		CYP2A6	-1.16608	0.00158493	0.00347446	0.305209	0.131608
																	IQGAP2	1.197	1.42986e-21	2.45924e-20	24.1482	56.1894		KCNMB2	-1.16322	2.44226e-06	8.43892e-06	0.939381	0.393385
																	C2orf78	1.19626	0.0147414	0.026718	0.0109841	0.0316942		SPAG8	-1.16305	3.17842e-18	4.0564e-17	19.8908	9.0494
																	SLC4A10	1.19615	1.25016e-10	7.53004e-10	16.0472	34.5467		CDSN	-1.1625	1.26933e-05	3.96725e-05	0.0513307	0.0285643
																	PRR5	1.19582	3.9468e-20	6.01306e-19	12.3787	28.4287		FAM221B	-1.1625	7.98946e-11	4.93547e-10	0.366177	0.172185
																	CARHSP1	1.1945	1.23375e-35	5.65855e-34	64.6686	149.706		PHYHIP	-1.16078	1.40232e-11	9.4015e-11	42.8116	23.9728
																	DLX4	1.19438	4.16158e-05	0.000119918	0.66991	2.86186		RNF224	-1.15954	5.48435e-06	1.80038e-05	0.266754	0.120724
																	HAP1	1.19355	1.49313e-09	7.86631e-09	11.653	27.2465		STEAP1B	-1.15804	6.7255e-13	5.21574e-12	1.22846	0.477985
																	MAP2K3	1.19222	1.4508e-41	8.84136e-40	22.0454	51.4131		CYP8B1	-1.15746	8.24112e-05	0.000225938	0.0868846	0.0398796
																	COL1A2	1.19092	4.43227e-11	2.812e-10	352.852	804.374		KCNN3	-1.15746	1.75115e-26	4.30745e-25	47.3333	21.4425
																	CHRM1	1.18791	3.0203e-06	1.02929e-05	0.611179	3.04763		ECHDC2	-1.15639	1.02535e-12	7.77715e-12	78.3023	34.8709
																	C16orf92	1.18714	0.00972324	0.0183111	0.132641	0.364721		NDRG1	-1.15604	1.87019e-15	1.87041e-14	139.18	62.6562
																	PKDCC	1.18665	1.5955e-23	3.17513e-22	16.4382	37.2832		STC2	-1.15573	6.97684e-09	3.38968e-08	8.23712	3.69661
																	LIMK1	1.18613	1.40172e-66	2.68338e-64	44.8983	101.684		PTPRQ	-1.15365	1.10878e-10	6.71751e-10	1.60108	0.744077
																	PANK1	1.186	4.10812e-63	6.76188e-61	11.0134	24.8727		LRRC34	-1.15359	1.24527e-30	4.11476e-29	16.1151	7.41705
																	RNF212	1.18599	8.81399e-06	2.81677e-05	7.97482	18.4968		S100A10	-1.15311	2.97912e-17	3.51664e-16	43.0431	20.2554
																	IL23R	1.18556	1.76408e-05	5.38925e-05	0.0319656	0.0785092		CD99	-1.15305	2.34054e-34	1.0054e-32	117.757	53.3891
																	LYN	1.18447	8.90645e-33	3.41001e-31	11.0411	25.4828		PTGS1	-1.15244	7.30944e-20	1.08271e-18	8.49744	3.3444
																	LRRC4C	1.18443	1.8429e-12	1.3586e-11	6.09176	13.5459		GLTPD2	-1.15235	4.00877e-05	0.000115894	0.354546	0.145315
																	KCNJ6	1.18171	1.76484e-07	7.15359e-07	25.6797	53.634		SCRG1	-1.15178	6.25734e-10	3.45468e-09	14.8474	6.78219
																	CDK5R1	1.18032	1.27902e-40	7.45899e-39	115.785	255.787		TMEM212	-1.15146	1.77872e-08	8.21151e-08	0.255421	0.0339254
																	DCAF12L2	1.17926	1.89262e-05	5.75001e-05	3.09143	6.78533		DMRTC1B	-1.15089	3.56411e-05	0.000103702	0.165712	0.0729119
																	RRAD	1.17687	1.95297e-10	1.14959e-09	8.515	20.1258		FAM166B	-1.15043	3.78594e-13	3.00487e-12	2.41359	1.11408
																	FGFBP3	1.17518	2.72135e-22	4.92584e-21	12.2734	27.3629		MEDAG	-1.14918	1.39452e-07	5.73971e-07	2.17357	1.01215
																	RPH3AL	1.17387	3.46706e-23	6.73972e-22	3.39276	7.60058		CACNG4	-1.14838	1.31987e-08	6.18398e-08	58.1151	24.3937
																	CA10	1.17341	4.29423e-05	0.000123498	19.4339	42.4912		TGFB2	-1.14783	2.91795e-17	3.44674e-16	48.5856	22.5953
																	ANO4	1.17302	1.49447e-09	7.86863e-09	5.91442	13.1093		DNAAF3	-1.14759	9.89635e-14	8.36748e-13	2.53984	1.16324
																	GCNT4	1.17264	2.3827e-16	2.58878e-15	3.28938	7.54341		MT1G	-1.1466	5.38703e-09	2.64944e-08	3.06612	1.49406
																	ZNF729	1.16934	0.00156557	0.00343458	0.66757	0.61063		TMPRSS15	-1.14619	0.0241475	0.0416213	0.146034	0.109605
																	SEZ6L	1.16886	7.31732e-13	5.65479e-12	343.725	765.41		PRNP	-1.14501	4.48946e-28	1.24126e-26	360.343	163.28
																	IL22RA2	1.16884	0.00136872	0.00303677	0.012218	0.036566		M1AP	-1.14302	6.24175e-09	3.05021e-08	1.26529	0.572491
																	SYTL5	1.16713	3.44323e-09	1.74259e-08	0.673704	1.83213		ANXA11	-1.14256	2.48008e-29	7.49214e-28	59.0225	26.3544
																	SHISA3	1.16711	2.58631e-05	7.6865e-05	0.397432	2.24154		DCST1	-1.14225	5.8736e-07	2.22416e-06	0.263302	0.130067
																	TMTC1	1.16544	2.89091e-19	4.06342e-18	13.7575	30.5097		GPRC5A	-1.14048	1.46076e-10	8.72687e-10	5.00707	1.34066
																	CDKN2B	1.16482	1.56297e-14	1.43445e-13	5.17961	9.29841		G0S2	-1.14031	1.68218e-07	6.84375e-07	7.23859	1.23424
																	CAMK4	1.1636	2.69248e-12	1.94984e-11	30.9943	64.7457		NKX2-5	-1.13912	0.0215296	0.0375908	1.00287	0.493228
																	SEMA7A	1.16333	3.94615e-22	7.07735e-21	14.1642	31.6354		DYDC2	-1.13847	1.01045e-10	6.16209e-10	4.38823	2.03897
																	SLC5A10	1.16314	2.99869e-07	1.18097e-06	0.118596	0.272055		SLC13A3	-1.13822	2.02003e-15	2.00885e-14	34.3435	15.3434
																	GPR139	1.16228	0.0226778	0.039346	0.945414	1.56863		ASPA	-1.13791	5.0317e-08	2.19461e-07	6.13329	2.84285
																	LYST	1.16142	1.53816e-41	9.30928e-40	93.8956	213.667		PALMD	-1.13746	2.06751e-17	2.45702e-16	46.8178	21.861
																	CFHR3	1.16141	7.4082e-05	0.000204824	0.0835195	0.165541		FAM47C	-1.1374	8.88798e-07	3.27205e-06	0.089504	0.0342764
																	TYMS	1.16089	9.10294e-22	1.58734e-20	40.5296	90.7137		SHANK2	-1.13673	2.10588e-12	1.54023e-11	91.0961	39.719
																	ELOVL3	1.1608	0.000181601	0.000470506	0.147772	0.338065		PLEKHD1	-1.13637	1.20843e-09	6.43959e-09	2.16859	0.993388
																	FAM78B	1.1607	1.66237e-19	2.37643e-18	9.47689	20.4864		SERPINA4	-1.13634	0.000109587	0.000294797	0.0498315	0.011415
																	RND3	1.1595	4.98669e-16	5.26848e-15	63.0134	144.687		CMTM2	-1.13634	4.02375e-12	2.85751e-11	0.76355	0.37175
																	NFATC4	1.15895	5.38809e-19	7.39058e-18	38.1	85.6176		TESK2	-1.13627	1.01482e-17	1.24844e-16	9.7373	4.41919
																	ZNF280A	1.15843	0.00250403	0.00529742	0.0870012	0.189205		NMUR1	-1.13562	1.28036e-08	6.01165e-08	1.70154	0.769321
																	CDKN1C	1.15541	3.41008e-13	2.72373e-12	11.9263	26.1187		ZNF395	-1.13522	6.11479e-21	1.00742e-19	45.8275	20.9556
																	HORMAD2	1.15445	6.73176e-15	6.37418e-14	0.146581	0.331195		CCL27	-1.13462	0.00325731	0.00673409	0.067961	0.0287796
																	RUFY4	1.15096	1.12758e-11	7.62337e-11	0.219422	1.47557		MEOX2	-1.13165	0.00166392	0.00363451	1.98433	2.20796
																	ISL2	1.1501	0.00459278	0.00923379	0.882438	1.78037		PLEC	-1.13159	3.74531e-29	1.11235e-27	668.399	313.413
																	SCN3B	1.15001	1.71039e-13	1.41159e-12	51.0042	109.813		PIGZ	-1.13025	5.33537e-14	4.64033e-13	16.4558	7.2449
																	RGL3	1.14914	6.76092e-12	4.69532e-11	2.57652	18.1453		MBD3L1	-1.1298	0.0142395	0.0258969	0.0422157	0.0138892
																	TAF7L	1.14832	1.88813e-14	1.7163e-13	0.676085	1.49935		ZDHHC11	-1.12964	8.9035e-17	1.00712e-15	17.6689	8.07816
																	TMEM125	1.14771	6.63868e-05	0.000185059	0.253144	0.9021		RNF32	-1.1295	2.2339e-28	6.34571e-27	5.58561	2.58562
																	PAX7	1.14764	0.00458598	0.00922117	2.74271	7.53896		SLC6A12	-1.12754	9.28134e-13	7.07938e-12	11.2162	5.1974
																	PBK	1.14662	1.11431e-10	6.74867e-10	11.5017	24.8615		BTG4	-1.12746	1.11402e-09	5.96538e-09	0.177827	0.108413
																	KCNIP1	1.14484	1.90926e-10	1.12574e-09	10.5184	22.6151		GUCY2C	-1.12703	2.53731e-08	1.14641e-07	0.263202	0.13042
																	NCOA7	1.14465	8.03388e-43	5.14519e-41	39.5885	88.144		MMEL1	-1.12648	3.04139e-10	1.74252e-09	2.17805	1.00183
																	ATRNL1	1.14461	4.70604e-13	3.71505e-12	19.6989	42.1379		TRIM47	-1.12624	1.0834e-18	1.44442e-17	25.088	11.8708
																	SCN1B	1.14424	9.59565e-16	9.8484e-15	14.2101	30.7862		WT1	-1.1257	0.00141608	0.00313316	0.530684	0.284017
																	CES5A	1.14391	0.00575202	0.0113621	0.0877367	0.188256		FABP1	-1.12568	1.21211e-05	3.80055e-05	0.228025	0.108291
																	ABCG2	1.14351	1.51951e-24	3.23208e-23	19.3624	42.5493		CBLC	-1.12551	1.72914e-05	5.29261e-05	0.0609386	0.0349406
																	NRARP	1.14297	3.953e-25	8.71342e-24	11.7168	25.8243		SDR42E2	-1.12528	4.51645e-13	3.56699e-12	1.8404	0.861966
																	MANEAL	1.14297	2.96429e-33	1.18923e-31	38.3025	83.4142		CMA1	-1.12474	0.00171446	0.00373839	0.0401707	0.0209387
																	ARSI	1.14134	3.86087e-09	1.93781e-08	0.623725	1.96979		DNAH3	-1.12468	1.3945e-07	5.73971e-07	1.7264	0.790625
																	MIDN	1.14108	2.99077e-33	1.19712e-31	186.37	410.534		DUOXA1	-1.12425	2.19591e-08	9.98563e-08	1.81186	1.73567
																	PIK3IP1	1.14035	2.5529e-31	8.9387e-30	14.9967	33.4703		TKTL1	-1.12352	8.38575e-07	3.10207e-06	3.43483	1.58469
																	PRSS8	1.13902	1.65893e-07	6.75798e-07	0.424198	0.931265		C2CD2	-1.12175	2.05927e-31	7.25358e-30	42.785	19.7913
																	AP5B1	1.13817	3.66134e-44	2.49936e-42	27.4531	59.6485		TEKT1	-1.12154	2.90129e-11	1.87651e-10	6.73425	3.17397
																	ZNF491	1.1376	6.14138e-44	4.11262e-42	14.2291	31.0892		IFI27L2	-1.12025	9.70371e-33	3.7072e-31	30.6453	14.757
																	SIGIRR	1.13742	5.04199e-14	4.40255e-13	5.50723	11.9052		C1orf210	-1.11989	2.79272e-05	8.26366e-05	0.0666306	0.0365212
																	VSIG10L	1.13642	1.6769e-18	2.19254e-17	1.941	4.21751		BMP3	-1.11986	1.60521e-10	9.54458e-10	1.8319	0.822933
																	ACHE	1.13549	1.66241e-13	1.37328e-12	26.9098	58.547		TSPAN19	-1.11814	1.88567e-13	1.55117e-12	2.64642	1.26654
																	CADM2	1.13527	3.85031e-09	1.93361e-08	30.1506	63.9776		NTN5	-1.11782	3.60645e-09	1.81892e-08	16.8159	7.46048
																	MCMBP	1.13489	4.77065e-84	1.82654e-81	67.8303	149.947		TBC1D3	-1.11752	0.0281645	0.0478196	0.144257	0.071637
																	KIF26B	1.13448	6.49589e-16	6.7816e-15	26.15	56.8974		DCST2	-1.11723	6.75858e-17	7.70933e-16	2.54684	1.18897
																	TRPM2	1.13346	7.936e-17	8.99414e-16	6.35377	11.0948		MYOF	-1.11722	7.60134e-24	1.55127e-22	31.5683	14.9337
																	ADCYAP1	1.13301	9.94877e-05	0.000268986	12.3136	26.1148		MRC2	-1.11699	8.28977e-21	1.3531e-19	102.339	47.5601
																	AHR	1.13227	8.904e-15	8.37251e-14	11.2571	25.6074		CNFN	-1.11685	1.67458e-06	5.9246e-06	0.645153	0.300818
																	N4BP3	1.13179	2.05295e-13	1.68014e-12	7.82672	16.9137		PRSS23	-1.11683	1.45268e-14	1.3381e-13	44.7514	20.7593
																	THBS1	1.13094	8.48429e-12	5.82555e-11	86.714	197.188		RPL3L	-1.11559	0.00388104	0.00790937	0.457128	0.228833
																	ZBED6CL	1.12845	4.8079e-13	3.79207e-12	5.55545	12.1192		TMEM221	-1.11497	4.11636e-07	1.5951e-06	0.918264	0.416287
																	NGB	1.12723	0.000571284	0.00135746	1.42384	2.87367		ZNF385A	-1.11475	2.28908e-21	3.87647e-20	99.3338	46.3114
																	PPP1R14B	1.12572	7.07232e-36	3.30392e-34	73.532	162.452		CCDC60	-1.11357	0.000942661	0.00215472	2.47224	1.12043
																	DGAT1	1.12555	4.90591e-44	3.31601e-42	37.7733	82.4		PCSK1N	-1.11315	5.90459e-13	4.60547e-12	118.787	54.6591
																	HMHB1	1.12507	0.00112034	0.00252611	0.0132818	0.0349884		ARHGAP6	-1.11304	1.14249e-22	2.13152e-21	9.50158	4.42909
																	CCR9	1.12444	0.000497652	0.00119377	0.0366198	0.101805		LOXL4	-1.11293	1.4663e-08	6.83186e-08	13.1162	8.86856
																	TRIP6	1.12326	8.18403e-32	2.95363e-30	26.4438	58.0109		SLC12A4	-1.1121	1.8666e-23	3.69793e-22	52.3037	24.3965
																	OLFM1	1.1222	3.3497e-17	3.93038e-16	107.927	227.543		FOSL1	-1.11085	7.79184e-08	3.31473e-07	4.19651	1.15948
																	NKAIN1	1.122	8.25669e-05	0.00022633	23.0545	47.4784		SLC44A4	-1.11076	1.95169e-08	8.96301e-08	1.21962	0.670204
																	MESP2	1.12173	3.40056e-06	1.1513e-05	0.514828	1.10819		GPX5	-1.1103	0.0047911	0.00958656	0.024464	0.0163924
																	CPNE9	1.12138	1.22806e-09	6.53828e-09	3.30877	6.84472		RLN2	-1.10998	3.31673e-09	1.68438e-08	0.501042	0.242857
																	SSTR2	1.12002	3.96079e-12	2.81507e-11	90.1054	185.176		NME9	-1.10962	2.4278e-16	2.63453e-15	6.3104	2.98036
																	GRIA2	1.1197	8.70477e-08	3.68176e-07	127.79	259.647		ACE2	-1.10933	3.87586e-09	1.94478e-08	0.342982	0.167873
																	LTBP2	1.11797	3.49384e-13	2.78306e-12	37.6874	108.516		CD300LG	-1.1092	3.40033e-06	1.1513e-05	1.34552	0.269702
																	NFAT5	1.1179	4.01122e-53	4.23028e-51	99.7724	215.011		LRRN2	-1.10914	4.33029e-18	5.4592e-17	61.8577	28.762
																	FAXC	1.1175	2.21655e-24	4.66959e-23	23.3657	48.9712		LRRC3C	-1.1087	2.46932e-10	1.43246e-09	0.0869997	0.045379
																	CLDN10	1.11681	4.36138e-10	2.46194e-09	2.0353	4.4745		TMEM74	-1.10827	3.18932e-14	2.83259e-13	25.3349	11.8731
																	ELF4	1.11536	4.8436e-29	1.42413e-27	5.06603	10.9811		GPR143	-1.10812	6.75096e-13	5.23318e-12	4.66459	2.11755
																	EXOC3L4	1.11462	4.32182e-08	1.901e-07	0.121144	0.462112		LCN12	-1.10701	1.21056e-11	8.15934e-11	4.23149	2.01123
																	FOXI2	1.11453	0.0145966	0.0264889	0.056306	0.118389		PPFIA2	-1.10693	1.66436e-11	1.10448e-10	77.3089	32.979
																	PEX5L	1.11416	2.9827e-09	1.52265e-08	49.4369	99.5969		ADGB	-1.10674	1.95577e-10	1.15008e-09	1.2024	0.578048
																	PRRX2	1.11407	0.000142765	0.000376742	0.355854	1.15107		TGFB1I1	-1.10672	3.42254e-16	3.66736e-15	28.1936	13.4437
																	TMEM171	1.11277	0.00113448	0.00255473	0.295092	0.630604		GOLGA8M	-1.10646	5.14359e-14	4.48034e-13	1.54425	0.720203
																	CYP26A1	1.11261	0.000295209	0.000738094	0.352271	0.701996		BCAN	-1.10593	3.82159e-10	2.17116e-09	79.4944	36.7257
																	PCYT1B	1.11245	2.13576e-24	4.51018e-23	18.0061	38.8988		SBSN	-1.10588	4.81657e-07	1.84623e-06	0.266759	0.192724
																	TNNT2	1.10891	0.00153025	0.00336464	0.157422	1.25062		SDC3	-1.10573	1.56848e-33	6.36498e-32	297.005	137.327
																	ADAM30	1.1067	0.000126006	0.000335129	0.0161711	0.0388988		RAMP3	-1.10548	1.31584e-08	6.17e-08	14.0238	6.61533
																	CYP2C9	1.10515	0.00696405	0.0135167	0.0240756	0.0567449		SFTA2	-1.10502	3.21046e-06	1.08987e-05	0.0928362	0.0207251
																	TBX10	1.105	0.000759121	0.00176102	0.0359297	0.172177		KRT71	-1.10484	0.000495644	0.00118928	0.0638642	0.171295
																	LY6H	1.10352	1.15439e-13	9.69533e-13	13.9744	39.3942		ZNF843	-1.10478	3.00807e-20	4.63096e-19	6.79647	3.15114
																	PABPN1L	1.10286	8.40714e-06	2.69359e-05	0.597981	1.66358		CDHR2	-1.10469	5.72163e-09	2.80695e-08	2.66926	1.19953
																	FGL1	1.10219	2.47152e-10	1.43327e-09	0.185646	0.402128		MYCBPAP	-1.10343	6.65287e-17	7.59859e-16	11.7516	5.54653
																	CACNG2	1.10142	0.00202123	0.00435608	6.93999	13.7354		NOD2	-1.10333	4.40698e-15	4.25992e-14	4.45163	0.861953
																	SLC26A7	1.10017	2.77322e-08	1.24947e-07	6.2877	10.4532		CPXM2	-1.10248	1.36506e-07	5.62901e-07	6.4669	2.96424
																	IRGM	1.09971	5.31577e-07	2.02293e-06	0.114676	0.245668		C3orf52	-1.10244	7.94394e-10	4.33067e-09	1.11253	0.317207
																	RIMS3	1.09918	6.3264e-29	1.85392e-27	42.1424	87.134		RSPH10B2	-1.10126	5.78608e-14	5.01498e-13	1.1988	0.566887
																	IL15RA	1.09896	8.03077e-15	7.56757e-14	1.05303	2.33295		TPPP3	-1.099	1.52962e-12	1.13718e-11	99.4668	48.3398
																	KCNJ12	1.09744	4.19288e-08	1.84613e-07	9.53439	20.3831		TNFRSF11A	-1.09887	1.99162e-12	1.46091e-11	12.5079	5.92133
																	WIF1	1.09701	9.80965e-05	0.00026547	4.85346	10.2317		SMC1B	-1.09846	1.31358e-09	6.96623e-09	0.843016	0.406163
																	CSGALNACT1	1.09698	3.79563e-20	5.79278e-19	7.52264	16.0435		NTM	-1.09818	5.99423e-17	6.8686e-16	69.4574	32.094
																	CDH1	1.09692	1.48006e-07	6.07476e-07	5.86434	12.4088		SPEM1	-1.09776	6.49704e-07	2.43926e-06	0.129602	0.0600876
																	RNF17	1.09586	0.00794366	0.0152301	0.130028	0.261641		COL20A1	-1.09767	6.29721e-07	2.3698e-06	13.8449	18.4846
																	ABCD1	1.09538	3.26598e-27	8.41975e-26	25.145	53.824		TMOD1	-1.09489	8.53577e-14	7.26944e-13	28.6439	13.5596
																	SLC35F3	1.09534	0.000882837	0.00202613	5.52821	10.8707		ASTN2	-1.0944	1.75481e-17	2.09815e-16	216.317	101.211
																	DUSP8	1.09474	4.8697e-20	7.3429e-19	46.7877	97.4781		CYGB	-1.09281	3.61379e-09	1.82106e-08	14.742	6.77943
																	CLCA4	1.09436	0.000142877	0.00037698	0.101576	0.238712		BOC	-1.0927	2.26498e-13	1.84851e-12	358	167.114
																	IQSEC3	1.09378	1.87629e-07	7.56703e-07	13.6673	28.2552		MEP1A	-1.09231	2.99687e-08	1.34337e-07	0.144743	0.0744976
																	ARPP21	1.09357	1.51518e-06	5.39534e-06	15.411	31.4537		C11orf52	-1.09214	8.03092e-05	0.000220415	0.0946163	0.0437695
																	ADAD1	1.09349	0.0281266	0.04776	0.0220369	0.0536313		LRRC46	-1.09213	7.30668e-12	5.05243e-11	11.5265	5.50199
																	CREB3L1	1.09342	3.17923e-08	1.42149e-07	4.76854	10.1148		DEFB108B	-1.09012	0.012448	0.0229493	0.0199049	0.0639272
																	TCHH	1.09323	7.28312e-08	3.11109e-07	0.905258	1.85597		HHATL	-1.08979	5.64118e-07	2.14214e-06	4.33751	2.03479
																	SLC22A25	1.09239	6.40128e-06	2.08083e-05	0.0462488	0.298524		PLTP	-1.08906	3.75381e-29	1.113e-27	159.189	76.099
																	EPHA2	1.09237	1.95098e-13	1.60115e-12	23.2835	49.6208		SAMD7	-1.08822	0.000163525	0.000427048	1.58802	0.749125
																	NCAPG	1.09211	1.09607e-12	8.28139e-12	31.7351	66.9796		C5orf52	-1.0863	4.66833e-05	0.000133342	0.0389339	0.0181063
																	SLC18A1	1.08978	5.38808e-05	0.000152319	0.481656	0.977854		CACNA1E	-1.08597	1.95577e-10	1.15008e-09	120.475	52.1724
																	ART1	1.08811	0.00257176	0.00542701	0.0298003	0.0669246		ABCC3	-1.08493	2.76801e-08	1.24744e-07	14.136	6.83961
																	RGR	1.08808	1.34422e-06	4.82857e-06	3.54399	7.25377		SLC22A4	-1.08493	6.00122e-22	1.06118e-20	6.88449	3.31401
																	OTX2	1.08743	0.0120404	0.0222653	136.372	289.323		NPPB	-1.08432	0.00470207	0.00943414	0.102005	0.046948
																	KIR2DL4	1.08614	0.000181986	0.000471344	0.0263521	0.0621937		ARHGAP40	-1.08372	1.63022e-07	6.6508e-07	0.400618	0.195456
																	PPP1R16B	1.08447	9.67303e-14	8.18258e-13	9.50408	18.5678		MAP7	-1.0829	4.42156e-16	4.69961e-15	36.4247	16.5092
																	CXCR6	1.08329	1.95785e-08	8.9866e-08	0.227251	0.514359		AADACL2	-1.08271	0.00296477	0.00617935	0.0220906	0.0134602
																	IL17REL	1.08274	5.11193e-05	0.000145095	0.075737	0.149124		SLC25A18	-1.08231	1.45829e-11	9.75071e-11	11.2237	5.20765
																	GLDN	1.08266	2.09291e-08	9.54684e-08	6.39608	13.2107		KCNG2	-1.08215	1.22896e-05	3.84858e-05	0.619561	0.428878
																	FBN3	1.08236	1.42538e-07	5.86125e-07	35.0551	72.3323		HSPA2	-1.08093	2.32525e-15	2.30328e-14	41.1535	19.6485
																	IDO2	1.08075	0.000160375	0.000419753	0.0227662	0.218328		COPZ2	-1.07886	4.12731e-21	6.87053e-20	5.36118	5.84719
																	PRRX1	1.08026	2.38666e-13	1.94152e-12	26.2627	57.0345		TTLL9	-1.07868	1.28122e-20	2.05322e-19	19.0346	9.18035
																	ERC2	1.07995	2.10777e-15	2.09256e-14	19.2279	39.443		BEAN1	-1.07825	7.22363e-06	2.33307e-05	3.35739	1.47897
																	LAMA5	1.07945	1.74378e-22	3.19578e-21	177.128	375.026		PER2	-1.07795	1.92481e-59	2.73385e-57	63.8128	30.0895
																	TMEM200C	1.07785	2.62949e-26	6.36134e-25	14.8858	31.1136		SLC15A2	-1.07788	2.97747e-27	7.72302e-26	22.7816	10.8961
																	FAM83D	1.07756	6.20668e-14	5.36896e-13	11.0058	22.5979		RUNX2	-1.07777	4.917e-12	3.46116e-11	8.26387	7.48657
																	CD274	1.07744	1.06566e-14	9.95671e-14	0.924644	2.00356		ULBP3	-1.07766	4.17859e-15	4.04804e-14	3.04121	1.41524
																	KLRB1	1.07741	1.74618e-08	8.06763e-08	0.168338	0.554338		MPL	-1.07758	2.60179e-12	1.88571e-11	1.85592	0.875666
																	SMAD6	1.0773	9.69015e-17	1.09329e-15	5.14767	10.9536		C1orf194	-1.07743	2.46017e-11	1.60654e-10	3.68476	1.81855
																	METTL21C	1.0762	0.0159707	0.0287367	0.0307826	0.0650544		CERKL	-1.07665	1.95124e-09	1.01343e-08	32.2842	15.6403
																	SLC9C1	1.074	4.50188e-09	2.23785e-08	0.275516	1.14095		ACSBG1	-1.07664	3.24772e-08	1.44917e-07	12.7382	5.87258
																	MYO7A	1.07303	1.11949e-09	5.99104e-09	67.4787	144.079		MB	-1.07547	0.000180325	0.000467661	0.277189	0.123165
																	PLSCR2	1.07233	2.78889e-08	1.25621e-07	0.102008	0.417405		KIFC3	-1.07455	1.09319e-15	1.11549e-14	43.2768	20.5167
																	IL2RA	1.07191	4.07141e-05	0.000117512	0.799303	1.45938		DCDC1	-1.07447	2.11766e-11	1.39165e-10	44.7217	21.5312
																	ACSM4	1.07059	0.0239073	0.0412477	0.0236828	0.0512445		PIEZO2	-1.07437	1.31187e-08	6.15302e-08	20.9191	9.80847
																	E2F7	1.07018	2.1442e-14	1.93263e-13	16.6562	35.1278		C4orf48	-1.07398	1.64199e-13	1.35769e-12	37.5028	18.2925
																	CMPK2	1.06938	1.55582e-20	2.47767e-19	5.85881	10.0146		ACTG2	-1.07341	9.54985e-08	4.02277e-07	7.16837	3.49708
																	TMEFF2	1.06924	5.96044e-06	1.94723e-05	6.5409	13.1804		EFCAB10	-1.07213	1.60655e-11	1.06893e-10	2.66985	1.30407
																	ZFPM1	1.06737	3.89883e-28	1.08821e-26	20.1298	42.6517		BEND6	-1.07145	1.32723e-13	1.10625e-12	24.3057	11.3167
																	SLC23A3	1.06626	1.05986e-11	7.18762e-11	0.273447	0.570049		A1CF	-1.07121	0.00204124	0.00439384	0.0697849	0.0616237
																	HTR6	1.06615	0.00111958	0.00252472	0.138516	0.543631		SCIN	-1.07045	1.78257e-14	1.62498e-13	7.0949	3.41859
																	SVEP1	1.06507	7.76583e-10	4.24098e-09	16.7473	35.3645		HK2	-1.07026	5.07114e-13	3.98896e-12	125.524	60.9968
																	NOTCH1	1.06352	1.17497e-22	2.18749e-21	86.1461	178.527		ZP3	-1.06927	7.16606e-14	6.15584e-13	3.36247	1.62011
																	SLC13A5	1.06174	2.56437e-08	1.15834e-07	1.50946	3.07967		KLHL1	-1.06785	0.00898921	0.0170509	3.03461	2.73844
																	PTGER1	1.06107	3.74402e-06	1.25983e-05	0.292927	3.64235		TRPC5OS	-1.06775	7.12737e-06	2.30325e-05	0.492375	0.175188
																	FAM184B	1.06012	3.57829e-09	1.80638e-08	10.1317	21.3569		KAZALD1	-1.06772	1.02245e-12	7.75849e-12	2.81279	2.73305
																	GRM2	1.0596	9.46149e-14	8.00748e-13	11.6612	23.8298		NTSR1	-1.06752	6.55539e-06	2.127e-05	2.4847	1.18631
																	PRPH2	1.0588	2.65882e-07	1.05277e-06	7.8423	15.6817		P2RX7	-1.06728	2.69926e-13	2.18171e-12	12.1882	5.80916
																	STRIP2	1.05799	1.27831e-14	1.18306e-13	22.7229	47.4327		CTAGE4	-1.06716	8.43524e-05	0.000230865	0.334013	0.160006
																	LY6G6D	1.05723	1.71351e-05	5.2475e-05	0.038364	0.151625		MLANA	-1.06631	0.0020667	0.00443996	0.158716	0.103319
																	PID1	1.05715	2.43164e-12	1.76821e-11	14.957	30.8053		SPARCL1	-1.06487	1.95013e-13	1.60115e-12	488.701	231.182
																	ANK3	1.05712	6.95373e-12	4.82162e-11	77.1165	149.51		ACOT6	-1.06401	8.22436e-06	2.63694e-05	0.197577	0.0931339
																	ISOC1	1.05658	1.26579e-32	4.80456e-31	22.4002	47.2828		DTNA	-1.06393	1.55593e-20	2.47767e-19	210.064	101.542
																	CD3D	1.0554	9.24137e-07	3.39293e-06	0.234941	0.505274		TMEM200A	-1.06376	1.09557e-09	5.87194e-09	13.9512	6.40755
																	HS3ST4	1.05391	3.96336e-05	0.000114675	2.65649	5.05057		SSPN	-1.06337	1.36728e-23	2.73954e-22	32.7989	16.0831
																	AXL	1.05301	1.59747e-39	8.7647e-38	24.4935	51.0996		LRRIQ1	-1.06239	3.66712e-14	3.23736e-13	29.7745	14.6167
																	MOBP	1.05244	5.36074e-05	0.000151571	10.0544	33.1787		FIGLA	-1.06216	0.00457408	0.00920145	0.172413	0.0857103
																	HUNK	1.05244	8.33608e-14	7.10625e-13	28.5589	57.1046		DPYSL2	-1.06144	9.97102e-49	8.69355e-47	842.894	403.509
																	ICAM5	1.05191	2.43895e-06	8.42913e-06	1.37612	5.33613		DOCK5	-1.05939	2.27143e-13	1.85214e-12	20.2698	9.56937
																	PIK3R2	1.05011	4.89971e-31	1.68214e-29	1.4293	2.91287		WDR64	-1.05906	9.5732e-09	4.57912e-08	0.286024	0.153978
																	IL34	1.04941	3.9623e-13	3.14201e-12	3.65399	7.37849		ATXN1	-1.05852	2.62362e-38	1.37114e-36	105.915	50.9033
																	C4orf50	1.04623	1.77954e-07	7.20819e-07	0.970807	3.84449		NKAIN4	-1.05844	8.77024e-10	4.75559e-09	41.189	19.5944
																	KRT77	1.04616	0.000616107	0.00145435	0.0300788	0.193812		DAW1	-1.05788	2.47528e-10	1.43403e-09	1.51041	0.751703
																	LNX1	1.04597	3.57095e-11	2.28697e-10	5.54168	11.4869		AKNA	-1.05777	1.7687e-26	4.34455e-25	93.6174	45.7374
																	CROCC	1.04586	5.03438e-17	5.79893e-16	128.084	265.098		APOL4	-1.05746	5.4027e-08	2.34654e-07	34.6079	17.1709
																	CD1E	1.04465	9.76966e-05	0.000264509	0.0824825	0.183612		NMB	-1.05687	3.25119e-20	4.98928e-19	23.126	5.65636
																	DLEU7	1.04439	1.37298e-10	8.21919e-10	2.54498	4.97284		KIAA1522	-1.05677	1.48159e-24	3.15523e-23	60.3962	28.806
																	SYNGR3	1.04298	1.51587e-07	6.21161e-07	7.14366	13.5917		AFF3	-1.05633	1.14619e-19	1.67385e-18	154.159	73.2381
																	TMEM132D	1.04278	0.000360821	0.000886425	2.76893	5.22641		LRRC31	-1.0561	9.22889e-06	2.94402e-05	0.140852	0.0788263
																	CDK6	1.04276	1.20661e-13	1.01098e-12	269.098	543.446		KIAA1549L	-1.05585	6.19643e-15	5.89582e-14	202.024	93.4546
																	GCNT2	1.04236	2.2491e-14	2.02408e-13	12.3748	25.4102		PDE6B	-1.05473	1.69123e-12	1.25098e-11	26.2557	12.4832
																	ZFHX4	1.04026	5.10473e-07	1.94894e-06	90.9001	185.267		STMND1	-1.0545	4.80279e-09	2.37937e-08	0.391386	0.19685
																	CYP2C18	1.04019	0.016451	0.0295016	0.0337947	0.0737069		PAWR	-1.05409	9.0487e-15	8.50404e-14	23.9881	11.5096
																	XKR7	1.03883	4.91183e-05	0.00013973	20.5711	40.2466		SELENBP1	-1.05323	7.07562e-17	8.06053e-16	24.2893	11.9028
																	TGIF2	1.03879	1.6206e-19	2.3205e-18	26.3997	52.9858		LIMCH1	-1.05242	6.4242e-30	2.01102e-28	149.527	72.3355
																	FAM83F	1.03703	2.06436e-06	7.20808e-06	0.420265	0.81093		C1S	-1.05205	2.45084e-12	1.78144e-11	75.2331	37.547
																	TM7SF2	1.03651	1.14439e-33	4.69815e-32	32.686	66.6618		CCDC153	-1.05193	5.0548e-13	3.97788e-12	1.67296	0.825581
																	COL10A1	1.03524	0.00100437	0.00228334	0.967638	1.67181		C12orf54	-1.05164	5.83305e-12	4.07504e-11	0.252227	0.119108
																	CYP3A5	1.03513	1.35305e-07	5.58603e-07	5.04025	10.4348		CD44	-1.0509	1.17469e-13	9.85644e-13	115.561	57.9539
																	PAQR9	1.03219	0.0013782	0.00305549	2.72931	5.24117		TNFRSF12A	-1.05087	1.30796e-10	7.85933e-10	8.71135	4.38531
																	LINC00672	1.03013	2.85489e-06	9.76697e-06	1.65273	3.19775		TULP1	-1.05079	0.00586918	0.0115779	10.9456	5.22852
																	KRTAP5-4	1.02905	0.0134794	0.0246725	0.00821379	0.0217299		TSTD1	-1.0505	4.73698e-11	2.99776e-10	5.25817	1.67538
																	LY6E	1.02815	9.13615e-18	1.12996e-16	31.135	62.9938		AGBL2	-1.04891	3.71444e-16	3.972e-15	11.2637	3.75516
																	OR7C1	1.02774	3.95107e-09	1.9797e-08	0.214286	0.423575		FHAD1	-1.04882	1e-12	7.60121e-12	4.93541	2.42482
																	E2F2	1.0263	8.67327e-09	4.16336e-08	9.20812	18.096		PSD4	-1.04655	3.31437e-18	4.22072e-17	19.8555	9.61771
																	TFAP2A	1.02556	5.26345e-05	0.000148987	3.72379	7.00641		TPD52	-1.04579	1.8886e-18	2.46021e-17	56.5285	27.5136
																	RTBDN	1.02556	0.00323975	0.00669935	1.72193	3.44398		MMP19	-1.04484	2.58651e-07	1.02483e-06	7.73398	3.87405
																	TSLP	1.02521	2.40344e-08	1.08816e-07	0.237054	0.490275		LY6G6F	-1.04477	0.0094712	0.0178785	0.0536277	0.0244818
																	COL11A1	1.02403	4.47365e-09	2.2257e-08	30.2238	78.2873		IQCJ	-1.04351	0.000113366	0.00030399	0.367772	0.0722711
																	LRRC17	1.02124	2.78302e-11	1.80466e-10	5.98498	13.8285		SPA17	-1.04296	2.0238e-21	3.44378e-20	27.6851	13.7885
																	VSTM2B	1.0212	0.000297004	0.000741962	1.64593	3.26215		ADAMTS6	-1.04254	9.91468e-11	6.0505e-10	24.4297	12.1224
																	KLHL40	1.02074	0.00601779	0.0118446	0.0965611	0.176703		GRIFIN	-1.04186	0.00137407	0.00304788	0.118957	0.0616833
																	ELN	1.02039	2.53792e-10	1.46791e-09	291.415	584.419		MT1M	-1.04073	1.88723e-07	7.60768e-07	4.77659	2.29557
																	EBF3	1.01963	3.4826e-05	0.000101515	33.2228	65.1439		GJC3	-1.04035	2.54057e-05	7.56585e-05	0.264605	0.140595
																	SAMD14	1.01953	1.13819e-20	1.8372e-19	52.1865	106.136		DPYSL3	-1.03867	2.05495e-31	7.25285e-30	1591.01	779.535
																	SLC34A1	1.01901	0.00599782	0.0118079	0.02272	0.0589384		CCDC180	-1.03798	6.12858e-19	8.3607e-18	18.4414	8.96014
																	RIMBP3B	1.01893	0.00143789	0.00317703	0.0649591	0.134364		ANKRD29	-1.03703	2.95816e-08	1.32669e-07	8.43851	4.01425
																	CCL26	1.01812	0.00254846	0.0053843	0.167291	0.422775		KCTD17	-1.03665	3.21423e-25	7.16575e-24	49.216	24.1896
																	POU3F2	1.01705	1.59788e-11	1.06356e-10	46.5449	93.4055		DMD	-1.03663	1.45477e-15	1.47419e-14	129.193	61.2914
																	ABCG1	1.01649	1.58206e-26	3.9079e-25	15.0648	30.1962		PLEKHB1	-1.03597	1.06045e-10	6.44913e-10	99.7202	47.5941
																	CXCL14	1.01491	7.13211e-05	0.000197688	8.93012	16.8955		ALPP	-1.03541	0.00850635	0.0162206	0.0572241	0.0325485
																	AMPD1	1.01446	0.000335317	0.000830021	0.0450032	0.0948869		ZBTB32	-1.0341	0.000469721	0.00113139	0.298227	0.143832
																	MDK	1.01442	3.32335e-15	3.25714e-14	174.816	350.552		SLC45A2	-1.03405	6.27031e-15	5.95967e-14	1.90633	0.937521
																	AGAP2	1.01339	1.4681e-11	9.80886e-11	41.2183	77.7007		RFTN2	-1.0338	2.23715e-16	2.43968e-15	47.9707	23.2229
																	FGF21	1.01281	0.00758412	0.0146012	0.0241009	0.075411		HOXD10	-1.03162	0.0182371	0.0323782	1.10178	0.477171
																	RNF208	1.01255	8.40921e-20	1.23936e-18	19.0879	38.5116		TSPAN1	-1.03145	1.0652e-07	4.45506e-07	1.36763	0.397172
																	ADAMTS7	1.0119	6.97891e-12	4.83599e-11	54.1394	106.387		SYPL2	-1.03111	1.77759e-08	8.20841e-08	1.55622	0.751304
																	TSPAN15	1.01146	1.2705e-21	2.19374e-20	15.9995	32.3216		SIAH3	-1.02977	2.29548e-08	1.04223e-07	5.16614	2.00094
																	PLXNB2	1.01143	2.68946e-35	1.19916e-33	458.296	922.212		LHB	-1.02884	6.30781e-05	0.000176338	0.0946905	0.0447992
																	CASKIN1	1.00958	1.68861e-16	1.86339e-15	39.342	77.8585		IGFL4	-1.02843	4.03623e-05	0.000116611	0.818008	0.355295
																	MET	1.00827	6.95452e-07	2.60215e-06	13.9144	28.7524		MAN1A1	-1.02834	6.81033e-17	7.76333e-16	24.9009	12.2055
																	GPC4	1.00361	1.32804e-12	9.93185e-12	13.0097	26.0061		FAM107A	-1.02828	5.11768e-09	2.52049e-08	182.901	88.1825
																	FOXC1	1.00235	7.35166e-13	5.67884e-12	15.2512	29.7957		CA9	-1.02729	3.007e-06	1.02535e-05	4.15732	2.1562
																	GABRD	1.00154	1.58514e-06	5.62851e-06	19.9638	38.4106		RAG2	-1.02711	0.000142083	0.000375166	0.0631863	0.0330716
																	TUBA4A	1.00068	7.64963e-09	3.69921e-08	11.2615	23.1205		SMCO2	-1.02664	7.48399e-09	3.62409e-08	0.358632	0.178335
																	TMEM233	1.00004	0.000605084	0.00143159	7.17323	14.2349		MZB1	-1.02655	9.49659e-13	7.23417e-12	0.622665	0.218735
																	LRCOL1	0.999939	4.09969e-06	1.37035e-05	0.15213	0.559335		SLAMF8	-1.02647	6.12529e-07	2.31102e-06	2.67204	1.36873
																	CRYBA2	0.998981	0.0182752	0.0324328	0.408888	0.630657		SPESP1	-1.02578	1.02983e-06	3.75049e-06	2.57866	1.31376
																	PIGR	0.998578	8.3323e-07	3.08297e-06	3.71546	1.00659		C2orf88	-1.02474	5.71335e-12	3.99776e-11	5.90938	3.01307
																	GABRQ	0.997534	1.27191e-08	5.97358e-08	3.03353	6.03481		CR1L	-1.02458	8.29059e-08	3.51671e-07	0.148968	0.0829512
																	ACAN	0.997338	4.40649e-07	1.69856e-06	2.96663	51.9306		HAPLN1	-1.0235	1.75128e-05	5.35294e-05	13.2315	6.7623
																	NHSL2	0.99733	1.17223e-18	1.55696e-17	29.8155	59.1761		PRLR	-1.0235	1.64055e-06	5.81356e-06	48.5824	22.8582
																	HPGD	0.99687	1.58728e-10	9.4443e-10	1.16266	3.0664		TOB1	-1.02315	2.39781e-26	5.81685e-25	101.057	51.08
																	ANKS4B	0.996271	3.48128e-05	0.000101494	0.0511901	0.491007		SLC16A9	-1.02232	4.55035e-27	1.16653e-25	84.0057	42.0108
																	ZDHHC8	0.996127	9.28482e-35	4.08345e-33	72.1642	143.979		SLC26A3	-1.02217	0.000128647	0.000341792	0.103989	0.0468338
																	GABRB2	0.99462	3.11661e-06	1.06047e-05	13.8586	25.7374		DUOX2	-1.02168	1.60664e-08	7.45028e-08	2.52831	1.70627
																	HSBP1L1	0.994364	3.80491e-15	3.71053e-14	4.57472	9.1321		OCSTAMP	-1.02079	6.93868e-05	0.000192823	0.0926001	0.0478078
																	DAND5	0.993893	3.72077e-08	1.64981e-07	1.91232	3.87703		ZMYND15	-1.02052	1.22534e-15	1.246e-14	2.78646	1.39079
																	TAF5	0.993833	5.58407e-68	1.11757e-65	12.0594	24.0509		OSBPL11	-1.01866	1.53346e-41	9.30928e-40	51.7392	25.695
																	HDC	0.993053	3.04792e-06	1.0381e-05	2.91951	5.63295		NT5DC3	-1.01828	1.46338e-18	1.92624e-17	36.7982	18.1677
																	ELAVL2	0.992766	3.01596e-08	1.35124e-07	41.1552	77.1824		GSTT2B	-1.01827	3.79589e-08	1.68099e-07	2.9586	1.47863
																	PPFIBP2	0.990527	2.41215e-19	3.41228e-18	9.63951	19.1394		TDRD10	-1.0179	7.79875e-11	4.82612e-10	1.32625	0.652251
																	SYNJ2	0.990117	3.7768e-12	2.693e-11	33.8709	67.4568		SYNPO2L	-1.01774	1.88785e-07	7.60841e-07	0.89648	0.469744
																	CAMK2B	0.989162	1.05737e-10	6.43481e-10	86.6639	167.276		GOLGA6B	-1.01635	1.47533e-10	8.81094e-10	0.51985	0.265426
																	ITPKC	0.989016	9.64081e-37	4.74285e-35	22.386	44.8791		GP5	-1.01506	8.11422e-09	3.90992e-08	0.337098	0.129022
																	TMEM179	0.988619	3.6272e-09	1.82573e-08	15.2346	29.0389		PRODH	-1.01435	8.59494e-09	4.12801e-08	9.72199	4.77603
																	MAPK12	0.988378	1.56887e-20	2.49602e-19	32.0944	62.9267		CCDC38	-1.01391	4.31173e-07	1.66458e-06	0.338087	0.206792
																	SPECC1L-ADORA2A	0.987141	2.8736e-08	1.29206e-07	0.159885	0.32434		TSPAN6	-1.01357	2.37722e-30	7.68212e-29	66.1644	33.3794
																	ACTN2	0.986451	4.09517e-10	2.31911e-09	19.0627	37.329		EFCAB1	-1.01339	1.39149e-13	1.15817e-12	12.0155	6.13109
																	SLC9A4	0.986095	0.000782917	0.00181455	0.0198037	0.247039		ADRB2	-1.01276	1.5696e-18	2.05836e-17	3.65591	1.59645
																	NCEH1	0.98501	1.07814e-23	2.18507e-22	6.96949	14.0174		EN2	-1.01164	0.00108293	0.00244896	56.0927	27.3982
																	ALPI	0.984143	0.018511	0.0328281	0.0169122	0.0598726		VSTM2L	-1.01133	2.3612e-07	9.39995e-07	22.8908	10.9674
																	HYAL3	0.983235	1.92233e-21	3.287e-20	5.50524	10.8744		CSDC2	-1.01106	4.20051e-09	2.09871e-08	26.0151	12.7193
																	EGF	0.983162	2.29728e-08	1.04277e-07	1.52303	3.13091		ADAMTS15	-1.01083	2.20083e-09	1.13735e-08	4.26087	6.91818
																	CDC45	0.98252	1.65112e-11	1.0961e-10	9.59868	18.2937		FAM151A	-1.01058	0.000495838	0.00118958	0.336144	0.166807
																	DLGAP2	0.982232	1.17723e-05	3.69646e-05	5.97515	10.604		CFB	-1.01035	9.47345e-09	4.53264e-08	2.92132	0.643707
																	ADAMTS5	0.982209	2.7675e-07	1.09334e-06	6.10133	12.0564		FRMPD3	-1.00936	1.71072e-17	2.051e-16	85.5544	43.0062
																	KRT79	0.982164	0.0102374	0.0191932	0.0165176	0.0367434		KANK1	-1.00925	1.90151e-26	4.6513e-25	97.84	48.7637
																	ACSBG2	0.982057	5.35282e-06	1.75917e-05	0.402148	1.39675		CDR1	-1.00913	4.63329e-05	0.000132492	0.182935	0.101437
																	SCN3A	0.981965	3.47166e-09	1.75547e-08	49.691	93.8004		CLIP2	-1.00866	1.37765e-32	5.21789e-31	346.04	169.864
																	TMEM100	0.981793	2.50615e-07	9.94553e-07	1.4542	3.74841		C4orf47	-1.00807	5.01811e-21	8.32193e-20	8.01131	4.11491
																	VASH1	0.981465	3.91321e-40	2.23765e-38	123.325	241.191		KCNRG	-1.00788	1.55656e-09	8.17127e-09	1.03358	0.500753
																	TMEM151B	0.981256	2.06156e-10	1.20906e-09	39.5765	75.7062		SRGAP1	-1.00774	5.42623e-21	8.9734e-20	121.307	60.6546
																	CBX4	0.980782	1.63894e-26	4.04273e-25	46.6173	92.1187		SERPINE2	-1.00771	2.17537e-10	1.27242e-09	100.287	49.3363
																	TRIM22	0.979763	1.40236e-15	1.42354e-14	15.2521	30.5768		PAX8	-1.00658	2.84733e-07	1.12387e-06	0.8531	0.446386
																	COL19A1	0.979185	1.31044e-05	4.0827e-05	1.55855	2.96595		PDE8A	-1.00649	4.88011e-28	1.34085e-26	47.6891	23.9033
																	ALDH1A2	0.978865	8.38884e-08	3.55582e-07	2.60834	4.97211		IGSF10	-1.00641	3.01071e-10	1.72606e-09	2.90167	4.982
																	DAB1	0.978502	3.01528e-08	1.35124e-07	35.8479	68.4228		SNX20	-1.00612	4.74027e-10	2.66132e-09	1.41835	0.764165
																	TAL2	0.978429	7.6032e-09	3.67979e-08	0.746666	1.45705		NUP62CL	-1.00545	4.49431e-13	3.55109e-12	5.86271	2.99015
																	IZUMO1	0.976661	1.88016e-07	7.5809e-07	0.249518	0.47846		GORASP1	-1.0053	1.29778e-43	8.56049e-42	92.7014	46.7801
																	PLEKHG5	0.975821	1.58306e-16	1.75572e-15	82.6043	160.778		MEIS1	-1.00518	4.35171e-12	3.07307e-11	97.807	48.6343
																	KIR2DL1	0.97505	0.0231017	0.0399948	0.0122337	0.0332896		LRRC43	-1.00487	2.03503e-15	2.02263e-14	2.64979	1.33164
																	GABRA2	0.974931	3.5224e-06	1.18981e-05	21.4704	41.068		TMEM176A	-1.0046	3.2083e-09	1.63166e-08	23.7537	12.0576
																	CASP7	0.9745	1.38606e-31	4.97174e-30	5.64168	11.2426		PCDHGA2	-1.00195	5.36382e-14	4.66046e-13	26.5129	13.0202
																	NKPD1	0.974364	3.91234e-12	2.78288e-11	1.09964	2.14336		MYO15B	-1.00185	3.40108e-17	3.988e-16	158.848	79.1123
																	IFI44L	0.973327	1.53016e-09	8.03971e-09	29.0348	27.9267		ACTN1	-1.00132	1.77104e-21	3.0342e-20	189.503	97.0382
																	PCDH11X	0.973052	0.00285984	0.00598118	3.40011	11.1755		OR8S1	-1.00056	0.0119456	0.0221017	0.0234098	0.00853824
																	ST8SIA4	0.972211	7.73212e-20	1.14148e-18	11.679	22.815		SLC6A9	-0.999901	2.88591e-20	4.45847e-19	76.7002	38.2573
																	NPHS1	0.971977	0.00130484	0.00290491	0.717722	1.29687		NTRK2	-0.999535	1.42287e-15	1.44352e-14	284.411	142.026
																	ASTN1	0.969908	1.60441e-13	1.32849e-12	58.2591	111.928		LEFTY2	-0.999051	9.36638e-06	2.98247e-05	3.26346	0.899327
																	KL	0.969303	3.09032e-09	1.57439e-08	6.21758	11.9497		SH2D7	-0.998012	0.00617297	0.0121189	0.185307	0.0870394
																	PKHD1	0.969083	5.14662e-05	0.000146005	0.973483	1.89887		LDLRAD3	-0.997768	2.27067e-30	7.3513e-29	72.1006	35.8555
																	BIN1	0.969049	1.47736e-27	3.91857e-26	98.7576	189.214		MAK	-0.99764	1.44938e-08	6.76376e-08	40.3095	20.8311
																	ZAR1	0.96894	1.78737e-06	6.30213e-06	0.305763	0.577754		SLC7A2	-0.997105	7.62326e-09	3.68848e-08	10.012	17.5768
																	BCHE	0.968719	2.08953e-06	7.28874e-06	10.5676	21.0017		KLF15	-0.996951	4.3061e-15	4.16469e-14	11.3264	5.65607
																	RHEBL1	0.968482	8.03651e-12	5.52887e-11	1.22366	2.39431		RNF19A	-0.996798	7.23931e-43	4.67028e-41	117.854	59.8467
																	FBLN2	0.96837	1.06969e-07	4.47281e-07	35.6362	70.3418		DSG2	-0.996313	1.68934e-09	8.83915e-09	24.1225	12.0488
																	NUTM2G	0.968224	0.00148942	0.00328018	0.347507	0.673328		KRT17	-0.996312	0.00229868	0.00490304	15.2797	15.1923
																	DMRTA1	0.9681	0.000233	0.000592406	11.7964	23.1435		RHPN2	-0.996154	9.15257e-19	1.23332e-17	23.7436	12.1448
																	APOBEC2	0.967888	0.00429826	0.00869525	0.245634	0.519597		COX8C	-0.995994	3.68867e-06	1.24311e-05	0.201434	0.0906328
																	CSPG4	0.966653	7.36842e-15	6.96953e-14	42.5136	122.064		GFI1B	-0.995343	6.48399e-06	2.10655e-05	2.19379	1.1695
																	DISP2	0.966596	1.77321e-16	1.94943e-15	86.0144	166.975		FCN3	-0.995303	1.99038e-05	6.03036e-05	0.799978	0.438365
																	GPR83	0.96599	6.58103e-07	2.46922e-06	3.20062	5.95637		CYP17A1	-0.995099	2.28164e-05	6.8422e-05	0.18643	0.103959
																	CERK	0.9651	2.05112e-47	1.70398e-45	156.438	302.731		RIBC1	-0.995072	4.28325e-18	5.40376e-17	9.51648	4.90722
																	TMEM236	0.964825	5.71942e-10	3.17161e-09	0.517622	1.00545		ODF3L1	-0.99436	3.38136e-11	2.17187e-10	0.788183	0.415129
																	FZD10	0.964195	9.60304e-07	3.51912e-06	2.72493	6.19871		DCDC2	-0.99359	5.95704e-11	3.72437e-10	5.27011	2.72492
																	SLCO4A1	0.964171	5.00692e-09	2.47355e-08	4.99027	12.218		DIRAS3	-0.993465	1.42169e-08	6.64158e-08	16.3995	8.26674
																	TOPAZ1	0.963406	0.0143527	0.026084	0.0160393	0.0347605		SEMA3A	-0.993377	3.23451e-06	1.0974e-05	85.2579	41.6861
																	PPARGC1B	0.963148	2.20748e-14	1.98763e-13	7.19021	13.6548		CCDC65	-0.992701	3.2387e-12	2.33007e-11	9.49042	4.85689
																	CLDN5	0.962673	5.09458e-16	5.36958e-15	43.7164	85.6528		ADH7	-0.992609	0.00473958	0.00949426	0.0250463	0.0163873
																	VAV3	0.962657	6.71998e-14	5.79307e-13	4.37424	10.3848		SLC51A	-0.992535	0.000675864	0.001581	0.613279	0.306431
																	C1orf53	0.961868	7.9827e-05	0.000219297	0.657217	1.29227		ROPN1L	-0.992483	1.69729e-10	1.00581e-09	2.3282	1.19273
																	RFPL2	0.961426	0.00381313	0.00778449	0.819528	1.43963		KLF4	-0.992238	2.03036e-14	1.83755e-13	16.603	7.27147
																	SLC1A7	0.960687	0.00882267	0.0167694	7.85888	15.2144		CRTAC1	-0.99136	4.56869e-08	2.00408e-07	32.0714	15.54
																	MFGE8	0.960601	5.07757e-25	1.10813e-23	45.7412	88.985		NTRK3	-0.99046	1.43459e-10	8.57927e-10	375.663	183.164
																	NLRP2	0.960192	0.000147173	0.000387389	1.68682	2.51527		FILIP1L	-0.989698	8.34513e-17	9.45174e-16	36.9218	18.9704
																	SFRP1	0.959908	0.000123264	0.000328082	73.3063	131.785		C12orf71	-0.988479	0.000845833	0.00194857	0.0662813	0.0305802
																	ARHGAP42	0.959054	3.03151e-24	6.34097e-23	30.2162	59.3185		C10orf105	-0.987696	1.34796e-10	8.07493e-10	3.92048	1.99967
																	CDKN2D	0.958678	1.41994e-30	4.65698e-29	17.7528	33.883		MAB21L3	-0.986756	5.58864e-08	2.42312e-07	0.474825	0.248726
																	RGS7BP	0.957194	4.95202e-08	2.16253e-07	8.1353	14.7158		CST6	-0.985726	0.000669637	0.00156768	0.0823917	0.101231
																	IGSF9	0.957165	8.18217e-09	3.93943e-08	38.8899	74.7119		C4orf45	-0.984248	8.87965e-07	3.27035e-06	0.177068	0.0987227
																	FBLL1	0.955484	2.5528e-11	1.66334e-10	11.9419	22.8538		BANF2	-0.983572	1.24174e-05	3.88583e-05	0.0422803	0.0249178
																	VIP	0.954355	1.11512e-05	3.5146e-05	0.230813	0.598935		LSMEM2	-0.983011	8.8347e-07	3.25516e-06	1.33322	0.673229
																	ZNF385D	0.95432	8.32461e-08	3.53029e-07	27.4898	52.9591		MORN3	-0.982622	9.22634e-15	8.66636e-14	10.7916	5.65233
																	RAPGEF5	0.954284	1.22134e-14	1.13331e-13	15.7987	29.0814		HBA2	-0.981949	1.53265e-06	5.45315e-06	104.371	58.5703
																	DLGAP3	0.954206	1.26357e-08	5.93758e-08	12.0518	21.8808		COL6A5	-0.981908	9.34248e-05	0.000253645	0.388104	0.0654758
																	VWC2L	0.952818	8.57501e-08	3.63036e-07	0.602143	1.08788		DNPH1	-0.981697	6.18038e-31	2.10133e-29	23.7538	12.3079
																	FABP12	0.952342	0.0167143	0.0299341	0.0995916	0.183721		KLHDC8A	-0.981647	1.9508e-08	8.96129e-08	241.925	118.666
																	PATE2	0.950949	0.000106817	0.000287786	0.233198	0.421792		VMO1	-0.981072	3.68423e-10	2.09718e-09	1.80519	0.918271
																	CES1	0.950614	0.000110267	0.000296357	3.14785	6.02797		KCNJ10	-0.980901	3.10978e-08	1.3915e-07	28.1104	14.2929
																	SEMA6C	0.950612	1.88049e-23	3.72126e-22	108.955	207.677		GJB4	-0.980826	0.0217544	0.0379376	0.0314533	0.0205443
																	VWA5B2	0.947585	1.20276e-05	3.77257e-05	5.29868	9.55729		CYP4F11	-0.980754	1.02786e-08	4.89658e-08	1.93966	1.00456
																	TMPRSS11B	0.946875	0.0241903	0.0416787	0.0168374	0.0316197		TMEM31	-0.980238	3.31395e-08	1.47691e-07	0.530558	0.269656
																	MAPK11	0.945364	2.01515e-23	3.98326e-22	22.1833	42.472		PDGFRL	-0.979991	3.1861e-09	1.62084e-08	1.60381	0.814055
																	ALDH1A3	0.94233	0.000163493	0.000427026	34.2696	66.2845		PSAT1	-0.978185	3.32329e-25	7.39948e-24	63.4396	32.6761
																	PRKAR1B	0.942143	4.0805e-20	6.20603e-19	35.5884	65.4923		WFDC3	-0.977683	7.54378e-16	7.82456e-15	0.969913	0.522229
																	ZNF697	0.941884	1.70833e-17	2.04953e-16	13.2683	25.2786		THBS4	-0.976639	7.95301e-11	4.91468e-10	59.1547	29.8855
																	CDC25A	0.939643	3.42331e-16	3.66736e-15	10.8892	20.3826		SYTL4	-0.976445	2.25166e-10	1.31443e-09	30.3956	15.7923
																	DSP	0.939547	2.35005e-06	8.13626e-06	52.1354	97.8493		CEBPD	-0.976339	2.87515e-10	1.65157e-09	34.2521	17.8536
																	MYO18B	0.938896	2.1122e-05	6.36987e-05	1.49688	2.20847		HEY2	-0.976196	1.24463e-17	1.51699e-16	23.701	12.1206
																	DNAJC12	0.938316	1.95717e-11	1.29003e-10	8.19463	15.8614		C1orf198	-0.975752	9.94369e-26	2.30432e-24	119.383	61.7322
																	CMIP	0.937878	4.21084e-32	1.54503e-30	163.719	313.258		DCT	-0.975228	1.62159e-07	6.61863e-07	24.3109	12.4976
																	MUC17	0.936971	0.00550074	0.0109037	0.0425762	0.0814523		GSDMD	-0.975152	1.83268e-17	2.18679e-16	9.87334	5.03262
																	PCDH1	0.936149	1.4488e-24	3.08914e-23	26.3326	49.5915		OGFRL1	-0.975009	1.74173e-19	2.48787e-18	114.711	59.1252
																	ERCC6L	0.935943	8.64582e-09	4.15131e-08	3.44986	6.53253		WNT7A	-0.973052	8.63774e-05	0.00023593	4.93723	3.16184
																	FCHSD1	0.935595	9.32512e-19	1.25465e-17	12.3433	23.6618		SYNDIG1	-0.972616	2.75959e-13	2.22638e-12	40.8333	20.7091
																	MYL2	0.935519	0.00227724	0.00485965	0.0404613	0.0715631		C1QTNF8	-0.972236	5.86883e-06	1.91908e-05	0.81937	0.0922747
																	AFF2	0.934967	1.20001e-09	6.3986e-09	45.488	85.0205		IL16	-0.972207	2.39941e-09	1.23599e-08	26.7529	13.8132
																	ARRDC5	0.934713	1.92708e-07	7.75233e-07	0.259379	0.475663		ASPG	-0.971036	1.32505e-06	4.76262e-06	4.66312	2.33795
																	FZD2	0.934488	3.74318e-10	2.12867e-09	15.7452	29.4642		LDHD	-0.969354	4.66112e-12	3.28629e-11	4.62689	2.00837
																	SLC7A4	0.934156	7.75082e-10	4.2341e-09	1.02246	1.93261		WNT8A	-0.969241	0.000250268	0.000632384	0.20336	0.110386
																	FAM135A	0.934124	2.05633e-26	5.01607e-25	41.2293	80.8703		PLEKHG4	-0.968639	2.17778e-09	1.12643e-08	34.9898	18.2089
																	PADI1	0.934092	0.000360586	0.000886096	0.414656	0.179934		ITPR1	-0.968415	7.07368e-14	6.08309e-13	38.568	19.4488
																	GNAL	0.933403	1.19444e-10	7.20922e-10	18.1291	33.7146		GADD45B	-0.968013	4.69965e-10	2.63936e-09	36.669	14.2937
																	MAGI3	0.933048	2.79468e-29	8.35651e-28	52.3857	100.011		FAM3B	-0.967729	1.18991e-06	4.30057e-06	0.268277	0.365874
																	WDR62	0.932911	6.1368e-14	5.31112e-13	28.9553	53.5006		DUSP1	-0.967518	5.17903e-13	4.07202e-12	164.472	84.9595
																	ASB2	0.932902	1.07115e-07	4.47782e-07	0.409466	0.789432		SPEF1	-0.967416	5.64509e-10	3.13237e-09	4.44012	2.31135
																	IQSEC1	0.93288	5.22428e-39	2.81376e-37	146.847	276.588		RAD51AP2	-0.967063	5.78946e-07	2.19513e-06	2.86847	1.47131
																	ATP2B3	0.932722	9.71749e-07	3.55588e-06	44.0528	82.6446		PRKX	-0.96691	9.75084e-27	2.44284e-25	146.026	73.294
																	CBFA2T3	0.932047	8.17341e-10	4.44702e-09	54.0261	102.323		FBXO15	-0.966071	8.23506e-16	8.51649e-15	8.57983	4.44775
																	QSOX1	0.931892	2.43433e-30	7.85228e-29	69.9333	134.074		DNAJB13	-0.965884	1.89224e-11	1.24911e-10	2.01054	1.03635
																	SHF	0.931647	3.75437e-23	7.27414e-22	40.6437	76.2131		CCL20	-0.965078	0.000149743	0.000393623	0.207281	0.532173
																	INTS1	0.931015	1.91739e-20	3.0124e-19	216.257	411.818		PPP1R12B	-0.964955	6.22136e-30	1.95662e-28	186.604	94.2267
																	PIR	0.927572	4.64838e-15	4.47362e-14	3.78675	7.29554		HOXC5	-0.964067	0.0289074	0.0489113	0.325842	0.147526
																	SMIM18	0.927205	0.00449667	0.00906021	0.699338	1.21023		ASAP3	-0.963937	1.22183e-30	4.05253e-29	44.5118	22.85
																	KLHL35	0.927159	4.33921e-07	1.67409e-06	7.98045	14.8919		SLC43A2	-0.963898	1.07949e-23	2.18528e-22	92.1617	47.5461
																	BSCL2	0.92712	1.06894e-24	2.30149e-23	9.46047	17.5166		ANGPT1	-0.963804	3.83754e-10	2.17952e-09	13.8578	7.22149
																	GSC	0.926889	0.000280104	0.000702914	0.356549	0.664752		MLNR	-0.963287	3.83736e-06	1.28829e-05	0.162187	0.0709992
																	CD244	0.926489	7.0992e-07	2.65346e-06	0.132765	0.247707		S100A11	-0.963201	2.2741e-13	1.85337e-12	36.3531	19.4946
																	COL1A1	0.926224	3.1808e-05	9.33359e-05	580.637	1102.33		EPPIN	-0.962855	0.00286603	0.00599198	0.199385	0.0370747
																	CASKIN2	0.925228	1.14746e-30	3.82746e-29	58.1199	110.431		AGFG2	-0.962802	5.08014e-26	1.20581e-24	26.0743	13.5622
																	PEX11A	0.924918	2.50228e-29	7.54625e-28	12.0737	23.1831		MAT1A	-0.962286	2.9234e-09	1.49367e-08	0.494343	0.258841
																	TPO	0.924902	0.00194188	0.00419894	0.195146	0.362836		FHL1	-0.962038	1.77291e-32	6.6294e-31	297.686	155.546
																	PTPRN	0.924823	2.49633e-05	7.44669e-05	36.9765	67.8179		HOXD3	-0.961414	0.00953306	0.017978	19.3561	9.44278
																	FGF9	0.92354	1.00333e-06	3.66079e-06	12.8624	23.4687		CNKSR3	-0.961342	8.47414e-10	4.60353e-09	14.5014	5.99376
																	CD1C	0.922529	8.44853e-05	0.000231193	0.190719	0.380242		GOLGA8B	-0.960963	4.7906e-15	4.60044e-14	152.293	77.8601
																	CHRNB1	0.922523	1.24688e-22	2.31647e-21	8.2642	15.8267		HTR3C	-0.960068	0.0156979	0.0282777	0.0205131	0.0147425
																	CRABP1	0.92172	0.0203562	0.0357406	16.5492	19.9372		COPRS	-0.96	2.81438e-38	1.46647e-36	54.9571	29.026
																	CEP68	0.920029	6.84978e-60	9.88839e-58	75.8986	144.453		SNTA1	-0.959757	3.5139e-20	5.38615e-19	48.3417	25.0858
																	TP63	0.916923	2.00609e-06	7.01991e-06	1.31184	2.08806		WNT10B	-0.959031	1.23577e-06	4.45901e-06	5.20452	1.22716
																	CDCA7	0.915286	4.08798e-11	2.60106e-10	26.2232	48.1486		OR6J1	-0.958811	6.99005e-07	2.61489e-06	0.15836	0.0830701
																	CCL19	0.915181	0.00773866	0.0148662	0.325332	0.629298		SLC25A48	-0.958451	2.8721e-05	8.48289e-05	4.96019	2.34101
																	SLCO1A2	0.91483	1.64784e-05	5.05957e-05	7.2734	10.6719		HNF1B	-0.958061	0.00422381	0.0085535	1.68671	0.27452
																	GPR52	0.913087	1.91837e-09	9.97236e-09	0.37908	0.705994		MEIG1	-0.957568	5.07568e-14	4.42758e-13	1.51062	0.790458
																	KLRF2	0.912765	0.0249489	0.0428391	0.00759432	0.0228321		SMPDL3B	-0.957378	7.50813e-05	0.000207457	0.712631	0.378433
																	CNIH2	0.912461	7.78959e-17	8.83389e-16	60.7513	114.146		TDRD1	-0.957003	3.88828e-07	1.51304e-06	0.534497	0.287259
																	SH2D1A	0.912309	1.94146e-05	5.88723e-05	0.135923	0.262661		PLK2	-0.95662	3.49059e-13	2.78173e-12	88.3885	43.8357
																	SOSTDC1	0.911542	0.0141578	0.0257616	3.29042	5.8726		IQCD	-0.955889	5.02038e-23	9.6317e-22	12.2494	6.44453
																	RXFP3	0.91153	0.0258562	0.0442218	0.221479	0.323189		MYO5B	-0.955718	8.11994e-10	4.42066e-09	16.9084	8.43114
																	UTS2R	0.910708	0.00313389	0.00649954	1.50606	3.09219		ADM	-0.955321	8.53755e-09	4.10156e-08	12.2992	6.50651
																	ZNF727	0.910415	0.000850325	0.00195801	16.3602	30.3118		C2CD4D	-0.95507	0.000105715	0.000285166	0.463355	0.226398
																	KCND3	0.907778	4.83973e-12	3.41086e-11	111.02	208.194		UNC5CL	-0.95504	1.81817e-17	2.17096e-16	3.67371	1.92003
																	FMNL3	0.906734	4.61079e-34	1.92887e-32	151.201	283.936		NMRK2	-0.954311	0.0265086	0.0452305	0.136164	0.0907326
																	MCM10	0.906121	2.76034e-07	1.09076e-06	10.6523	19.5079		HSPB8	-0.953333	1.7434e-09	9.1085e-09	72.8536	38.736
																	GPLD1	0.905604	7.75228e-28	2.10051e-26	17.0027	31.6752		DGAT2	-0.952479	1.99696e-08	9.15419e-08	8.28438	4.35544
																	CGN	0.904729	4.10678e-13	3.25365e-12	6.75131	12.4489		FTCDNL1	-0.952158	2.48611e-10	1.43984e-09	1.812	0.932791
																	SYN1	0.904065	7.50722e-10	4.10995e-09	36.9951	66.6122		SUSD4	-0.951532	1.29654e-09	6.88206e-09	34.2478	17.6072
																	TLL1	0.903957	5.2082e-05	0.000147542	17.8433	33.4826		RAET1E	-0.951516	5.77775e-06	1.89035e-05	0.255215	0.142159
																	NAPB	0.90163	1.44076e-31	5.15744e-30	91.5984	166.834		RIPPLY1	-0.950633	9.19193e-05	0.000249917	0.529036	0.231772
																	LMO4	0.899648	5.84058e-21	9.64052e-20	79.8216	149.496		RIPK4	-0.950207	0.000188082	0.000485989	1.43336	1.11427
																	BLM	0.898918	5.01833e-15	4.80342e-14	12.0717	22.2817		SYT16	-0.950074	1.05668e-07	4.42362e-07	22.476	11.4811
																	EGFL6	0.898607	4.48694e-05	0.00012862	0.341016	2.24593		SPATA12	-0.94991	1.83586e-05	5.58527e-05	0.112273	0.0640809
																	KIF15	0.898589	9.14351e-13	6.98332e-12	22.1384	40.4353		OR1Q1	-0.949463	0.0236721	0.0408717	0.105133	0.0514117
																	HCAR1	0.897707	3.16055e-06	1.07417e-05	4.39726	8.12554		CARD18	-0.94839	0.00186435	0.00403973	0.0842719	0.0538811
																	GBP6	0.897648	1.38519e-07	5.70668e-07	0.160978	0.202068		SLC22A17	-0.946393	5.06868e-23	9.71377e-22	398.56	205.094
																	CHGB	0.895694	2.95236e-07	1.1635e-06	166.074	298.642		PPARGC1A	-0.946083	2.48087e-14	2.22131e-13	25.6726	13.2528
																	STOX2	0.894426	1.18895e-25	2.73722e-24	110.474	203.775		MAP3K19	-0.945919	2.93608e-08	1.31712e-07	1.64878	0.880738
																	ZNF600	0.894384	8.88337e-19	1.19796e-17	4.99105	9.34737		CA6	-0.945578	0.000551775	0.00131376	0.0438582	0.0293617
																	CALN1	0.894265	0.000525565	0.0012556	12.2378	21.2412		TAT	-0.945398	2.36073e-08	1.0702e-07	0.301683	0.169441
																	SGK3	0.89404	3.26242e-16	3.50352e-15	4.18262	7.8265		MEIS3	-0.945235	7.30657e-14	6.26501e-13	118.103	59.614
																	ZNF385B	0.893945	0.00126718	0.00282643	13.4422	24.05		GAPDHS	-0.944283	0.000982776	0.00224002	0.130557	0.0661647
																	GSE1	0.893596	8.08783e-30	2.50827e-28	434.8	796.476		ARHGEF38	-0.944079	0.00200619	0.00432525	0.33647	0.126165
																	CHIT1	0.893108	5.52921e-05	0.000156133	0.96016	2.48791		VSIG8	-0.941833	4.64352e-09	2.30501e-08	0.291749	0.149575
																	ZNF728	0.893039	0.000553264	0.00131659	0.480959	0.889617		ROBO3	-0.941806	9.74851e-10	5.26014e-09	229.678	121.107
																	NGF	0.892761	5.98619e-05	0.000167747	1.7834	3.43014		PDE3B	-0.940919	2.44076e-13	1.98369e-12	39.6895	20.4355
																	RHOF	0.891543	4.32286e-12	3.05392e-11	8.13701	15.0488		COBL	-0.940908	3.25192e-11	2.09331e-10	43.2822	22.736
																	MTSS1	0.89109	6.00143e-20	8.9653e-19	219.034	404.977		HOXC4	-0.94086	0.000148586	0.000390873	14.1655	7.11238
																	TRAT1	0.890959	4.26314e-05	0.000122664	0.103637	0.153505		FHL5	-0.940804	1.97161e-07	7.92423e-07	6.77847	3.63163
																	CD22	0.890719	3.90154e-06	1.30809e-05	1.04523	2.85916		THRSP	-0.940774	0.000368709	0.000904038	1.3672	0.710252
																	NFE2L3	0.890436	2.27479e-10	1.32636e-09	17.4474	32.139		AQP5	-0.939968	8.64354e-07	3.19207e-06	11.4753	5.86513
																	SOX11	0.88975	1.74245e-10	1.03084e-09	276.071	491.316		SDC4	-0.939798	6.15919e-13	4.79556e-12	23.0296	12.2079
																	GPR150	0.887527	0.00757144	0.01458	0.205408	0.352714		DZIP1L	-0.939419	1.38222e-17	1.6731e-16	17.4089	9.12186
																	CCKAR	0.887099	0.0176467	0.0314282	0.243743	0.266778		ARNTL	-0.938882	7.97228e-27	2.00869e-25	28.7388	14.9495
																	CPED1	0.886736	5.92097e-08	2.55777e-07	5.11106	9.10384		OXT	-0.938484	0.0201306	0.0353868	0.118692	0.056456
																	THEMIS	0.885706	3.1377e-05	9.22096e-05	0.429824	0.789718		TSHZ3	-0.937547	2.99976e-15	2.94821e-14	79.4835	41.5434
																	PRF1	0.884327	5.42488e-08	2.35501e-07	0.69539	1.32755		OLFM2	-0.937327	4.44925e-14	3.90435e-13	111.211	56.4572
																	CYP4Z1	0.883221	0.00308444	0.0064098	0.106162	0.517581		TMEM176B	-0.936865	3.08159e-09	1.5704e-08	40.4811	21.7493
																	SLC35G1	0.882497	7.46808e-20	1.10435e-18	9.58187	17.5354		PGA4	-0.93646	0.00154247	0.00338938	0.0172919	0.0544992
																	TRABD2B	0.881446	1.0384e-05	3.29045e-05	2.2164	4.11152		DRD5	-0.935803	0.00255724	0.00540155	0.315193	0.150509
																	LTBP1	0.88133	4.14157e-15	4.01659e-14	50.6554	93.6436		GSTM2	-0.935656	1.77994e-27	4.69989e-26	63.9019	33.7325
																	MND1	0.880997	1.09659e-07	4.57768e-07	0.203436	0.378885		CYBA	-0.934857	1.3226e-17	1.60646e-16	32.4931	17.3418
																	ESCO2	0.879851	2.12259e-07	8.50002e-07	8.00516	14.5498		POMC	-0.934	3.33184e-05	9.74272e-05	1.62268	1.02469
																	S1PR5	0.87834	0.000367876	0.000902247	0.416446	1.11791		CALCRL	-0.933487	1.52191e-08	7.07975e-08	27.4748	19.4596
																	DDB2	0.877186	2.28432e-29	6.92453e-28	27.6499	51.2464		GABRP	-0.933087	0.0031246	0.00648409	0.205984	0.11754
																	ITIH2	0.877082	7.28416e-05	0.000201648	18.3807	34.0802		PARP8	-0.933017	1.77537e-19	2.53181e-18	29.7481	15.4574
																	TMEM37	0.876686	1.89873e-11	1.25292e-10	1.60695	2.94361		CFI	-0.932595	3.33779e-09	1.69361e-08	3.38315	1.86214
																	NUDT17	0.876156	5.95975e-24	1.22192e-22	7.23502	13.4626		COTL1	-0.931985	5.50365e-22	9.75154e-21	127.132	66.1412
																	EPO	0.87487	0.000182311	0.000472117	0.466866	0.885848		GSTM3	-0.931836	2.15398e-20	3.36311e-19	53.9565	28.5357
																	CCSER1	0.87454	3.345e-11	2.15008e-10	26.6737	48.3062		TEX26	-0.931678	4.57244e-11	2.89676e-10	1.28728	0.704292
																	SLFNL1	0.874225	1.01905e-14	9.52627e-14	2.59403	4.69644		TMC3	-0.93157	0.0137152	0.0250599	1.31735	0.800129
																	PARP14	0.872296	9.97016e-24	2.02531e-22	28.0486	52.1267		ZNF516	-0.931359	1.18199e-16	1.32763e-15	46.2625	23.4112
																	ISG15	0.872048	2.162e-09	1.1186e-08	16.5963	15.1962		C9orf116	-0.931188	5.92382e-13	4.61843e-12	7.55205	4.06466
																	BEST3	0.8717	2.66889e-05	7.9239e-05	2.17518	5.88602		KLF8	-0.9311	1.98964e-15	1.98311e-14	22.8753	12.0276
																	LRAT	0.871224	1.35012e-05	4.19816e-05	10.914	20.0564		SATB1	-0.931032	1.48912e-25	3.40603e-24	182.533	93.5755
																	NCAPH	0.869093	1.96548e-09	1.02022e-08	14.1054	24.9367		KLK14	-0.930229	7.26e-09	3.5224e-08	2.87844	1.51789
																	IFIT3	0.86904	7.79553e-12	5.37147e-11	12.2105	13.9585		KLKB1	-0.929077	2.97046e-11	1.91843e-10	4.50309	2.38816
																	VGF	0.868265	0.000380856	0.000931228	9.47151	57.0052		S1PR1	-0.929064	9.07144e-17	1.0248e-15	45.5653	23.7646
																	KIF5C	0.866834	6.59127e-21	1.0839e-19	311.715	558.078		PLAC9	-0.928799	2.48949e-08	1.12538e-07	5.10944	2.66277
																	SPINK8	0.866798	1.12536e-06	4.07647e-06	0.763021	1.42301		CRYAB	-0.928199	4.76913e-07	1.82914e-06	239.442	127.949
																	SMPD3	0.866713	1.1475e-08	5.42397e-08	30.7575	53.6231		CHADL	-0.928182	3.21973e-07	1.26439e-06	7.26921	3.61598
																	ARHGEF3	0.866404	1.95516e-19	2.7792e-18	50.7089	92.4597		RHOB	-0.927956	1.56714e-17	1.88528e-16	477.765	253.497
																	EFNB1	0.865854	3.35883e-14	2.97864e-13	58.1827	104.525		CMTM5	-0.927095	1.41224e-05	4.37585e-05	3.6425	1.79887
																	TMSB15A	0.865662	0.000280136	0.000702914	19.1027	33.0134		GAL3ST3	-0.927091	2.38234e-10	1.3852e-09	12.5141	6.49402
																	WNT8B	0.865376	0.000490512	0.00117825	0.104165	0.484662		AHSP	-0.926836	0.000999383	0.00227405	0.154185	0.0852117
																	KLHL42	0.865213	9.09573e-62	1.39299e-59	84.3045	154.112		GCK	-0.926116	2.51798e-07	9.9835e-07	13.339	6.81397
																	ASB9	0.864281	2.05472e-08	9.38964e-08	0.800707	1.47307		IDNK	-0.924965	1.9613e-27	5.14025e-26	14.3125	7.72831
																	BRCA2	0.862529	1.49386e-09	7.86777e-09	14.4595	26.2435		ZHX2	-0.924833	2.21137e-37	1.11276e-35	68.598	36.0465
																	RNF103	0.860345	7.48586e-59	1.03001e-56	58.6376	106.998		EPX	-0.924236	0.0269883	0.0459866	0.236597	0.127228
																	GUCY1A2	0.859096	7.61847e-11	4.71954e-10	23.2628	41.6234		HMSD	-0.924093	1.30691e-05	4.07243e-05	0.403252	0.211299
																	FRAT1	0.858787	6.61383e-21	1.08659e-19	5.78499	10.3511		CDKL1	-0.923932	9.16316e-24	1.86568e-22	14.0066	7.42483
																	CEBPG	0.858599	8.17144e-42	5.01447e-40	67.2913	122.856		AQP12A	-0.923861	0.0232168	0.0401795	0.0161134	0.0111787
																	CREG1	0.857684	1.30435e-35	5.95135e-34	38.0297	69.6754		LIPJ	-0.923292	1.05899e-08	5.03534e-08	1.65132	0.878236
																	IFNLR1	0.857169	2.11452e-08	9.63791e-08	3.48081	6.37385		IQCA1	-0.92242	7.30925e-10	4.00977e-09	24.0427	12.8427
																	SH2D4B	0.856724	5.19779e-08	2.26257e-07	0.3652	0.674192		GRIK1	-0.922345	1.8032e-05	5.49542e-05	77.1158	37.6418
																	F12	0.856596	4.5875e-06	1.52386e-05	5.0462	9.17859		ANXA1	-0.92125	3.49543e-14	3.09354e-13	59.7959	32.9669
																	RUSC1	0.85623	3.34891e-21	5.61189e-20	47.5181	85.3014		CCNA1	-0.920804	2.70723e-11	1.75875e-10	11.2029	6.08759
																	IDO1	0.855729	0.0016388	0.00358586	0.318432	0.61192		PLEKHA7	-0.920663	2.91408e-20	4.49805e-19	46.5325	24.6002
																	C7orf61	0.855458	2.14652e-11	1.40799e-10	1.06413	1.96778		SNX31	-0.920631	9.60689e-07	3.5198e-06	0.992472	0.387043
																	OIP5	0.855356	1.20495e-10	7.26769e-10	3.89523	6.90923		RIBC2	-0.919892	2.0258e-14	1.83437e-13	7.39321	3.96796
																	FOXH1	0.854094	3.25132e-06	1.10268e-05	0.434418	0.802078		NEK5	-0.919153	4.87234e-10	2.72938e-09	11.1559	6.06688
																	SLC26A8	0.853299	1.24046e-06	4.47501e-06	0.36672	0.614953		TCP11X1	-0.917913	0.020324	0.0356947	0.0577114	0.028638
																	ASB10	0.852954	0.0244236	0.0420464	0.0211396	0.0383827		TSPO	-0.9179	2.88673e-11	1.86778e-10	26.2074	14.1271
																	XDH	0.85294	0.00244499	0.00518372	0.69306	2.58574		LRRC23	-0.917748	2.45212e-22	4.45224e-21	32.333	17.5085
																	SGK2	0.852923	3.01524e-11	1.94664e-10	2.7788	5.01222		TMC4	-0.9173	9.64747e-11	5.90175e-10	2.98724	1.59735
																	FGF12	0.85256	5.08366e-06	1.67671e-05	13.0552	22.3357		AK8	-0.917215	1.17014e-16	1.31516e-15	6.07058	3.27006
																	LRRC37B	0.852444	1.44534e-54	1.65295e-52	34.4642	62.4698		BSND	-0.917157	0.00662922	0.0129281	0.105528	0.046561
																	EHD3	0.852413	1.5935e-20	2.53292e-19	18.8418	33.8176		NGEF	-0.917074	4.49562e-10	2.53285e-09	26.4015	16.7689
																	PSAPL1	0.851985	0.000660569	0.00154892	0.0442131	0.113139		BMP1	-0.91623	4.35079e-26	1.03549e-24	73.7349	39.4246
																	TCF15	0.851872	0.00051348	0.00122956	1.13989	2.01984		MRPL41	-0.916122	9.82989e-19	1.31954e-17	32.1928	17.0678
																	LRP5	0.850261	3.18981e-17	3.75527e-16	48.8905	87.5334		SFXN3	-0.916054	6.60916e-22	1.16517e-20	113.544	60.1001
																	C19orf33	0.84953	0.000711296	0.00165771	0.022045	0.0375046		GOLGA8R	-0.915753	1.5943e-14	1.46092e-13	1.79568	0.944867
																	TTBK1	0.849265	1.25293e-13	1.0468e-12	34.2028	60.6786		MS4A15	-0.915085	0.00834657	0.015947	0.0497661	0.0241381
																	FANCI	0.848313	4.95149e-15	4.74459e-14	39.2993	69.8492		PRCP	-0.914696	1.60365e-35	7.26054e-34	94.6808	51.2136
																	PTH2R	0.84791	1.03865e-05	3.29065e-05	0.541453	0.957727		TNS3	-0.914513	1.11821e-20	1.80844e-19	66.2656	34.7265
																	ZNF589	0.847795	1.28254e-35	5.86702e-34	35.3286	63.532		CHRD	-0.914483	9.98647e-08	4.19966e-07	31.6652	15.6531
																	NT5C1A	0.847161	0.00157546	0.00345498	2.41985	4.03708		IGF1R	-0.913904	1.44108e-23	2.87758e-22	248.526	129.668
																	DKK2	0.846351	0.00087686	0.00201346	5.09388	9.09404		DHRS3	-0.913483	6.20664e-16	6.48732e-15	22.1613	14.4383
																	EVI2A	0.845481	2.19825e-07	8.78103e-07	2.56971	4.60421		HILPDA	-0.913258	1.46755e-14	1.35039e-13	26.7194	14.5674
																	C10orf62	0.845241	8.88607e-07	3.27204e-06	0.458515	0.813647		SPEG	-0.913029	2.54974e-11	1.66196e-10	81.4601	43.6224
																	FUT1	0.844741	7.10732e-10	3.90559e-09	1.09468	1.94139		KCND2	-0.911324	2.87801e-05	8.4989e-05	24.6799	12.3656
																	FAM43A	0.844197	1.55166e-11	1.03515e-10	9.26328	16.5477		PRELP	-0.910947	5.01526e-10	2.80587e-09	84.0908	45.0916
																	EPHA5	0.843879	4.68948e-05	0.000133924	8.52648	14.5959		VIM	-0.910932	3.19284e-12	2.29895e-11	1111.61	609.841
																	KRT73	0.843735	0.0208746	0.0365506	0.0167369	0.0333277		RGMA	-0.910871	2.54485e-13	2.06353e-12	171.837	88.3432
																	CCL17	0.843519	0.000779808	0.00180758	0.0649273	0.0802358		CHMP4C	-0.910414	1.57661e-05	4.85528e-05	0.169457	0.173605
																	CD209	0.84296	0.000141573	0.000374046	1.19345	1.33166		PSCA	-0.910226	1.94079e-06	6.80358e-06	0.453238	0.24314
																	ZWINT	0.842744	2.13927e-11	1.40428e-10	21.5745	37.9635		HES7	-0.910004	9.09874e-05	0.000247524	0.84423	0.737238
																	ZNF831	0.842134	9.20402e-05	0.000250195	0.288743	0.967233		SPATA18	-0.90922	1.93979e-08	8.91536e-08	16.2084	8.77281
																	FASN	0.842018	4.85689e-23	9.33837e-22	329.9	579.801		WNT2B	-0.908936	2.76417e-11	1.7931e-10	25.037	12.1734
																	RUNDC3B	0.841678	5.40771e-13	4.24234e-12	18.1135	31.6648		CA4	-0.908703	5.30952e-06	1.74592e-05	71.9771	38.1015
																	PTPRS	0.841376	7.65136e-40	4.30529e-38	721.622	1270.08		KCNJ16	-0.908554	7.91459e-05	0.000217596	9.87127	3.9732
																	CLSPN	0.841282	6.25483e-08	2.69274e-07	19.7311	34.3582		OR2H2	-0.908387	0.0102834	0.0192609	0.0679065	0.0380007
																	ADAMTS20	0.840814	0.00150433	0.00331177	0.399875	0.890342		PGM5	-0.908223	3.911e-08	1.7272e-07	10.8026	5.71908
																	AMER1	0.839205	6.10266e-28	1.66894e-26	19.742	34.8389		TUBB6	-0.908017	5.84899e-13	4.56615e-12	47.3683	25.8901
																	VHLL	0.838852	0.000336512	0.000832629	0.108128	0.190165		ARL14	-0.907575	0.00126169	0.00281597	0.0225608	0.0126988
																	MBP	0.838418	1.84369e-05	5.60717e-05	95.2297	408.166		CXCL6	-0.906907	0.000161229	0.000421675	3.45275	0.468425
																	PREX2	0.837655	1.44029e-19	2.0758e-18	37.6715	67.0855		C11orf87	-0.90656	3.8072e-06	1.2789e-05	34.7012	18.4458
																	ABCB4	0.837117	3.17487e-11	2.0452e-10	4.61861	8.18039		CILP	-0.906422	1.56425e-08	7.26327e-08	7.1661	2.45823
																	CMTR2	0.834935	6.89036e-45	4.91308e-43	31.754	56.8015		NPY2R	-0.906277	0.00472707	0.00947277	1.52721	0.766515
																	SLC16A7	0.834239	8.93617e-08	3.776e-07	12.5937	22.4468		UPP2	-0.905992	2.07423e-07	8.31771e-07	1.71556	0.849172
																	NME8	0.833984	5.18353e-05	0.000146914	0.150491	0.262926		MROH9	-0.905316	7.30943e-05	0.000202252	0.0688688	0.0498982
																	ASCL4	0.833469	0.0257193	0.0440246	0.0358809	0.0676176		GNG11	-0.904355	1.51375e-17	1.82729e-16	20.7815	11.3981
																	TMEM92	0.833467	1.67331e-05	5.13164e-05	0.274073	3.48518		STK32A	-0.904344	4.42334e-11	2.80735e-10	33.0183	17.226
																	CPT1C	0.832435	1.08123e-17	1.32609e-16	61.9041	109.75		RASGRP2	-0.904281	2.67012e-13	2.16013e-12	30.8195	16.1823
																	EDA	0.831833	2.81633e-09	1.4419e-08	8.56382	15.3346		MYH7B	-0.903096	1.10417e-10	6.69189e-10	9.92823	25.0665
																	EDA2R	0.831355	1.34455e-08	6.2929e-08	8.3836	15.0567		PDE1C	-0.90292	2.63029e-09	1.34939e-08	126.05	66.7482
																	ILVBL	0.830484	2.09502e-26	5.1034e-25	38.4401	68.3576		AP1S2	-0.902734	2.21235e-18	2.85241e-17	173.242	94.5491
																	MYH13	0.829628	0.0251449	0.0431251	0.0438908	0.0760606		RHOBTB2	-0.902231	3.34939e-26	8.04767e-25	56.1329	29.3326
																	ECE1	0.828098	1.02047e-16	1.14988e-15	57.0481	102.593		DNAH8	-0.90214	4.72041e-09	2.34119e-08	0.593199	0.277771
																	NDRG4	0.826498	5.18112e-15	4.95116e-14	160.361	281.005		JUN	-0.901831	1.84925e-15	1.85156e-14	215.023	115.681
																	CGNL1	0.826484	2.75981e-10	1.58843e-09	31.8618	46.8707		NELL2	-0.901657	3.54729e-07	1.38494e-06	224.709	112.881
																	IGFBPL1	0.826058	5.11462e-05	0.000145148	153.47	255.968		ROR2	-0.901547	1.70063e-06	6.00952e-06	32.2138	17.2525
																	EPOR	0.825848	5.56686e-12	3.90456e-11	5.69448	21.8626		KATNAL2	-0.900082	1.03372e-18	1.38027e-17	18.6177	9.88942
																	RIMBP2	0.82582	1.03539e-05	3.28256e-05	13.4595	22.1958		IFITM3	-0.899975	1.16197e-11	7.84085e-11	150.698	83.8494
																	TMEM130	0.825746	0.000128831	0.000342228	23.8495	38.7338		FBXL7	-0.899913	1.45174e-16	1.61618e-15	57.6068	30.4826
																	HPCA	0.822316	1.59214e-05	4.89879e-05	35.7179	61.6313		CMTM4	-0.89802	1.71025e-36	8.34377e-35	62.4255	33.683
																	BAZ1A	0.822306	3.02729e-27	7.84069e-26	66.0381	117.075		POTEM	-0.89793	0.00636491	0.0124596	0.0608136	0.0359419
																	OR2L2	0.821596	0.00909319	0.0172278	0.423386	0.703113		OR2B2	-0.897865	0.0274263	0.0466563	0.0146883	0.00782989
																	ATOH7	0.821418	0.00108934	0.00246153	2.31551	4.02038		TMCC3	-0.897629	2.39271e-16	2.59805e-15	65.6957	35.2893
																	MED30	0.820622	2.6078e-38	1.36692e-36	13.6301	24.2218		NDST3	-0.897432	0.000865027	0.00198831	43.8165	22.1912
																	ASMT	0.819877	0.000360142	0.000885127	0.400142	0.715399		SLC4A4	-0.897147	3.72214e-10	2.11807e-09	57.1225	44.933
																	COX19	0.818637	4.31006e-39	2.34286e-37	20.8817	36.6682		SPINK2	-0.896685	0.0149333	0.0270303	0.0643652	0.0357686
																	SYNGR1	0.818402	5.97562e-21	9.85418e-20	103.375	176.194		WEE1	-0.896249	1.49432e-19	2.1449e-18	96.9343	52.1919
																	CD5L	0.818324	0.0249644	0.0428574	0.104702	0.194995		STXBP5L	-0.895565	7.27701e-09	3.52871e-08	91.4531	48.9728
																	SYP	0.817812	1.11498e-16	1.25397e-15	98.7556	170.59		GRTP1	-0.895078	2.08362e-11	1.37133e-10	7.55618	4.08347
																	MAGEE1	0.817774	2.29241e-10	1.33512e-09	12.8667	22.137		PIFO	-0.894962	3.91501e-10	2.22137e-09	11.9149	6.57478
																	CCDC122	0.816716	6.41699e-14	5.53729e-13	2.77419	4.89759		PAH	-0.894799	1.36851e-06	4.9078e-06	0.488949	0.266649
																	ANKRD34A	0.815935	3.98733e-09	1.9973e-08	3.82359	6.53123		CHST6	-0.894302	7.24632e-13	5.60238e-12	10.9823	5.94966
																	CDH18	0.81545	0.00242431	0.00514731	28.5591	47.5994		FAM186A	-0.89379	0.00566377	0.0112054	0.382768	0.216619
																	VIT	0.814706	0.00595461	0.0117281	0.606811	3.99291		CCDC146	-0.893111	4.27763e-17	4.97278e-16	33.4499	18.3337
																	EMILIN1	0.813667	2.1926e-06	7.62259e-06	22.7414	40.7051		DMRTC1	-0.892995	0.00327094	0.0067599	0.075942	0.0437628
																	SLC29A4	0.812046	9.13785e-12	6.25722e-11	148.566	257.054		KCNIP3	-0.891274	2.19368e-11	1.43678e-10	22.2662	11.703
																	ELOVL2	0.812033	6.19412e-08	2.66987e-07	46.0803	79.7146		NR4A2	-0.890642	1.42685e-07	5.86596e-07	43.9064	23.6085
																	OR4F21	0.811798	0.00119659	0.00268565	0.0331655	0.0578239		RASL10B	-0.889552	3.93914e-12	2.80081e-11	20.5538	10.7893
																	CCR8	0.810544	0.00883701	0.0167912	0.014853	0.0449457		CTAGE9	-0.888977	0.0102632	0.0192293	0.0493721	0.0311904
																	POMGNT1	0.810494	1.29029e-45	9.7951e-44	100.106	175.317		PSMB11	-0.888737	0.000151867	0.00039867	0.0478674	0.0233148
																	SCML1	0.810417	1.46229e-14	1.34626e-13	19.0678	33.6322		FBXO47	-0.888607	0.00058117	0.00137894	0.0573448	0.0337557
																	GPRIN2	0.810202	0.00363008	0.00743839	6.11102	10.3295		VANGL2	-0.888045	1.17017e-23	2.36343e-22	248.258	132.663
																	FAM187B	0.810116	0.0138156	0.0252119	0.0197224	0.0384305		TUBB8	-0.887959	1.43919e-05	4.45544e-05	0.804394	0.42216
																	VASN	0.80986	6.58676e-12	4.5816e-11	11.5927	20.2951		CNN1	-0.887601	6.26682e-05	0.000175332	2.97878	1.70203
																	PAX5	0.808473	0.00673477	0.013118	5.9823	9.95877		CYP21A2	-0.887538	1.92467e-07	7.74439e-07	2.7955	1.57599
																	SERPIND1	0.808085	0.0193957	0.0342315	0.729766	1.10306		ARHGAP36	-0.887462	0.0052049	0.0103522	8.88019	4.61814
																	SNAP91	0.808079	5.55611e-09	2.72878e-08	77.2013	129.731		CST5	-0.887457	0.00200176	0.00431677	0.0283114	0.0168676
																	COBLL1	0.806938	1.84596e-10	1.09097e-09	33.6186	58.8863		ADD2	-0.887365	1.62418e-13	1.34359e-12	218.216	111.756
																	WNT16	0.806923	0.0096701	0.0182208	1.50024	3.0243		MSLNL	-0.886615	0.00857048	0.0163182	0.499986	0.283358
																	ZNF540	0.806561	1.52069e-18	1.9972e-17	13.6348	23.6956		ENKUR	-0.885736	5.26693e-16	5.54129e-15	11.7755	6.48847
																	GK5	0.806444	7.38745e-37	3.64448e-35	50.6314	88.4961		LTB4R	-0.885243	2.50895e-17	2.9776e-16	14.4689	7.96993
																	RIPPLY2	0.806372	0.0048498	0.0096974	2.92483	4.72257		CCDC177	-0.88487	1.46367e-08	6.82324e-08	11.1912	5.8668
																	ACVR1C	0.806244	3.50103e-06	1.18281e-05	1.82083	3.12092		LIPH	-0.884517	0.000822392	0.00189854	0.53301	0.306874
																	COL5A2	0.806198	5.28702e-10	2.94668e-09	71.9045	102.757		ACCS	-0.884285	1.71893e-18	2.24416e-17	18.5903	10.138
																	UBL4B	0.805584	7.86575e-05	0.000216456	0.266615	0.612468		NOX5	-0.883919	3.23749e-05	9.4873e-05	3.80621	1.62124
																	PKP1	0.804952	0.00433243	0.00875534	1.20614	2.16255		FOXJ1	-0.883908	2.48218e-08	1.12237e-07	15.0866	8.32207
																	CA2	0.804058	2.74455e-08	1.23751e-07	24.3831	43.1322		SPEF2	-0.883612	8.60805e-16	8.88591e-15	47.5912	26.2678
																	LIF	0.804046	2.15222e-05	6.48057e-05	2.31946	8.72743		SOX9	-0.883188	2.25499e-16	2.4576e-15	257.32	141.918
																	MAGEL2	0.80387	5.5735e-07	2.11872e-06	8.62256	14.5479		KCNQ4	-0.883124	7.39409e-10	4.05186e-09	14.4502	7.93118
																	RTP4	0.803118	2.85209e-06	9.75927e-06	0.679528	1.22535		C1orf141	-0.882495	7.81263e-07	2.90042e-06	0.534457	0.133238
																	FAM53B	0.802037	4.59265e-34	1.92585e-32	50.1376	86.7962		SLFN12	-0.882427	8.95606e-13	6.84907e-12	3.39866	1.83898
																	WDR76	0.801847	6.11162e-20	9.10642e-19	18.0761	31.3638		RHOXF1	-0.88201	0.000125328	0.000333527	1.77312	0.942247
																	NRIP3	0.801476	4.17983e-07	1.61756e-06	6.51009	10.632		RHOJ	-0.881973	2.59918e-14	2.3237e-13	29.6685	16.17
																	MAP6D1	0.801334	1.01871e-07	4.2769e-07	1.39958	2.34107		PKM	-0.880495	1.10473e-30	3.69895e-29	1772.91	974.738
																	SLC26A6	0.801046	2.67898e-18	3.44145e-17	17.6	30.4087		AKR1E2	-0.879462	1.51555e-09	7.96534e-09	6.85573	3.65515
																	ZNF488	0.800558	9.28939e-06	2.96049e-05	5.86516	9.71561		FBXL22	-0.879315	6.9234e-09	3.36685e-08	2.09963	1.13029
																	GZMK	0.800457	0.00048544	0.00116718	0.26985	0.485433		HIP1R	-0.879259	1.94928e-13	1.60115e-12	166.798	88.6149
																	MAGEA12	0.800261	0.00718977	0.0139134	0.498943	0.908785		COX6A2	-0.878687	0.00872909	0.016604	0.196213	0.100677
																	KANK4	0.800191	0.00252545	0.00533952	1.86275	4.1997		SSUH2	-0.878616	2.0446e-08	9.35068e-08	1.01774	0.877156
																	DPF1	0.80014	3.08251e-13	2.46994e-12	9.27943	15.4316		CPB1	-0.877764	0.000572829	0.00136058	0.556854	0.307675
																	ZMYM5	0.799716	3.81265e-47	3.10872e-45	22.8955	39.9519		WNK4	-0.877302	2.5489e-05	7.5881e-05	6.93934	2.69201
																	GPC1	0.79877	1.4899e-17	1.79973e-16	152.608	266.466		VWA3A	-0.877136	2.54857e-09	1.30899e-08	14.4843	8.03052
																	GREM2	0.7961	0.0084783	0.0161777	5.59352	9.3652		FERD3L	-0.877087	0.0182102	0.0323369	0.635569	0.262118
																	EBF4	0.795231	1.1952e-12	8.98033e-12	31.1971	53.1137		CNTN5	-0.877028	4.6494e-05	0.000132887	9.26382	9.37902
																	CPZ	0.795154	0.0213157	0.0372617	1.13176	1.89312		C5orf47	-0.876189	3.63147e-07	1.41624e-06	0.274925	0.154244
																	SCARA5	0.793692	3.66804e-05	0.000106621	0.700996	14.5814		TPM2	-0.875444	6.05708e-11	3.78288e-10	96.4943	53.2471
																	NAAA	0.792881	4.59209e-19	6.34819e-18	10.0473	17.5711		CXXC5	-0.875154	4.70061e-27	1.20155e-25	319.247	174.915
																	DSCAML1	0.792697	1.7339e-06	6.1222e-06	60.8396	105.6		PDE4DIP	-0.875074	2.63032e-20	4.07075e-19	157.488	84.8053
																	ANLN	0.792638	5.06364e-09	2.49667e-08	23.97	39.969		TNF	-0.874389	8.83673e-06	2.8225e-05	0.948164	0.727096
																	BRIP1	0.791121	2.36378e-07	9.40647e-07	21.8706	37.2011		TTC29	-0.8743	8.91274e-07	3.2798e-06	4.66419	2.52972
																	TTK	0.79076	6.45898e-07	2.42704e-06	14.804	24.976		PRLHR	-0.87422	0.00276718	0.00580186	2.06289	0.880342
																	RALYL	0.790621	0.00178815	0.00388898	32.5131	52.9086		PURG	-0.873627	3.31957e-22	5.97794e-21	29.5399	15.9803
																	RAD51	0.790549	5.07358e-10	2.83399e-09	5.86168	9.85198		TG	-0.873149	4.00553e-09	2.00527e-08	2.44464	1.39811
																	CTSK	0.790446	1.2014e-10	7.24875e-10	28.0846	48.5023		ENO4	-0.87293	3.48316e-13	2.77832e-12	4.63346	2.58475
																	ABCB1	0.790281	6.57968e-13	5.11392e-12	12.0577	20.8637		SHROOM3	-0.872347	5.03728e-09	2.48575e-08	87.9026	48.5868
																	DTL	0.790177	6.66435e-07	2.49835e-06	23.6341	40.1928		TUBB1	-0.872079	2.53028e-06	8.71398e-06	1.27511	0.709772
																	TGS1	0.789425	1.23695e-53	1.33652e-51	28.3245	49.1608		MAOB	-0.871351	2.47493e-10	1.43403e-09	43.0902	24.1317
																	FRMD4A	0.789413	4.18856e-16	4.46003e-15	90.0459	153.651		PIM1	-0.8713	1.52753e-15	1.54083e-14	48.4305	26.978
																	ESPL1	0.789354	9.64246e-07	3.53209e-06	20.6057	34.6156		NKAIN3	-0.871162	4.41722e-09	2.19949e-08	110.72	58.6606
																	GNLY	0.789136	1.77022e-06	6.24418e-06	0.83178	1.45508		EFHB	-0.87112	1.1674e-07	4.85598e-07	7.90675	3.0767
																	PDXP	0.789055	0.00134052	0.00297757	5.96508	9.13902		GAS2L2	-0.870619	7.89734e-09	3.81167e-08	3.73687	2.08858
																	MPPED2	0.789046	8.38723e-08	3.55582e-07	24.0817	40.6001		CAMK2G	-0.870399	5.5091e-26	1.30412e-24	92.4525	49.7198
																	TLCD2	0.788611	2.60062e-13	2.10681e-12	1.91216	3.3509		CHAD	-0.870054	0.00215073	0.0046081	2.47936	1.35912
																	FSCN2	0.78852	2.01435e-11	1.32623e-10	2.21242	3.82522		CD226	-0.869928	5.24584e-11	3.30081e-10	7.49746	3.6007
																	CYP4X1	0.78772	2.2177e-06	7.70225e-06	1.7093	4.80859		MAF	-0.86981	2.72964e-13	2.20323e-12	43.386	23.7997
																	PIP5KL1	0.787686	1.12824e-11	7.62494e-11	1.58363	2.66049		MT1X	-0.869799	3.85156e-09	1.93369e-08	15.4072	6.64887
																	HTR1B	0.786952	0.00138245	0.00306376	0.553077	0.871819		CCL3L3	-0.869663	2.56632e-05	7.63356e-05	5.07785	4.52469
																	ST8SIA6	0.785721	7.33017e-08	3.12967e-07	1.52726	2.49989		ZDHHC14	-0.86949	1.71779e-17	2.05808e-16	27.3552	14.8483
																	CD40LG	0.785714	0.000118736	0.000316942	0.08616	0.153211		OR10H3	-0.869216	0.00542072	0.0107572	0.0155511	0.00536546
																	DCN	0.785272	8.77653e-07	3.23712e-06	146.532	257.002		DPP10	-0.868421	1.50083e-07	6.1557e-07	16.8381	9.10516
																	CABLES1	0.785164	4.19028e-08	1.84544e-07	12.8334	21.2539		NUDT11	-0.868232	1.16133e-12	8.74073e-12	38.4128	20.6099
																	CARNS1	0.785073	0.000285566	0.000715214	3.12182	14.531		RHOV	-0.867583	2.03115e-05	6.14756e-05	1.12772	0.598406
																	LCNL1	0.784973	0.00124937	0.00279096	11.3878	19.2483		IHH	-0.867421	0.000211309	0.000541241	0.502797	0.278314
																	IFI44	0.784883	4.47326e-09	2.2257e-08	18.6745	32.7109		TBC1D4	-0.867026	3.66753e-23	7.11371e-22	42.672	23.1818
																	SKA3	0.784883	1.07719e-07	4.50201e-07	10.4387	17.4862		PXDC1	-0.866837	1.11196e-18	1.48138e-17	20.3717	13.4233
																	DDX60	0.784086	1.82158e-14	1.65883e-13	15.0249	21.8913		ARMC3	-0.866813	3.42169e-09	1.73368e-08	11.075	6.2313
																	ZNF536	0.783933	2.85141e-08	1.28273e-07	82.7425	137.741		CCL25	-0.866138	0.000150096	0.000394375	0.522715	0.282295
																	TPK1	0.783834	1.85077e-25	4.20591e-24	4.06141	7.03473		FGF10	-0.86474	0.00248543	0.00526376	3.59614	1.97678
																	DLL3	0.782141	8.94803e-05	0.000243838	11.4488	18.7045		ARAP2	-0.864487	7.55709e-13	5.8324e-12	15.0243	8.42829
																	ABLIM3	0.782035	5.84326e-08	2.52482e-07	61.5468	106.268		SH3D19	-0.864253	3.10053e-18	3.95987e-17	67.8229	37.1852
																	MAP7D2	0.781792	1.37947e-06	4.94306e-06	9.36611	15.6479		GOLGA8T	-0.864081	1.86185e-09	9.68997e-09	0.695169	0.391676
																	CD2	0.781728	3.07707e-05	9.05183e-05	0.593047	1.04192		NAV2	-0.863934	1.6758e-15	1.68268e-14	153.113	84.0901
																	SLC6A8	0.781599	1.24975e-17	1.52112e-16	205.649	355.541		OGDHL	-0.863466	7.00236e-08	2.99625e-07	26.5203	14.1419
																	CDC25C	0.781211	1.38166e-06	4.9479e-06	6.51408	10.8092		C1RL	-0.863108	1.89439e-14	1.72068e-13	14.0536	7.89868
																	LRP8	0.781099	2.98162e-15	2.93365e-14	118.213	200.769		HIF3A	-0.862382	1.20193e-06	4.34314e-06	127.268	68.8902
																	HYKK	0.781003	6.43937e-18	8.06043e-17	1.77895	3.08333		FAM171A1	-0.862362	1.2171e-25	2.79838e-24	119.232	64.3115
																	CDCA5	0.779521	1.27028e-09	6.75081e-09	14.8466	24.751		TDRD6	-0.862203	4.57116e-11	2.89676e-10	6.55664	3.5345
																	SERTM1	0.779493	0.000407703	0.000990546	0.789383	2.25242		ORM1	-0.861757	0.00293098	0.00611617	0.361869	0.0770677
																	CLEC10A	0.778865	0.000301019	0.000751034	0.412878	0.742226		CMTM3	-0.861577	3.83237e-18	4.86631e-17	30.1343	16.8809
																	NR2F2	0.778676	1.2643e-09	6.72308e-09	61.1769	103.407		ACR	-0.861232	5.04167e-10	2.81886e-09	0.56726	0.316551
																	SPECC1	0.778657	1.01918e-13	8.61319e-13	68.0802	115.039		SUSD5	-0.861179	1.84055e-07	7.43311e-07	5.59098	3.05971
																	TPRN	0.778518	7.78895e-16	8.0741e-15	26.1487	44.2819		FGFBP2	-0.861145	0.000223802	0.000570502	0.333211	0.132558
																	ANKRD62	0.778008	0.00663901	0.0129458	0.0802024	0.134911		CCL3	-0.861024	1.32423e-06	4.76159e-06	9.25897	8.60381
																	FUOM	0.77783	4.07617e-09	2.04005e-08	1.76699	3.00961		KLHL32	-0.860751	8.06515e-12	5.54641e-11	13.3024	7.37082
																	TXNRD1	0.777661	1.14641e-34	5.01005e-33	89.335	155.573		PLSCR4	-0.860194	1.32374e-17	1.60673e-16	45.1998	25.4312
																	SQSTM1	0.776263	5.36435e-16	5.63704e-15	154.762	270.323		GAS7	-0.859836	3.75267e-12	2.67687e-11	123.212	67.5754
																	CSMD2	0.776172	2.48054e-06	8.55776e-06	33.7993	55.0163		PTGDR	-0.859686	1.59081e-05	4.89643e-05	0.76713	4.61221
																	LILRA4	0.77576	0.00110803	0.00250092	0.278263	0.447404		SIAE	-0.859537	4.16829e-23	8.06725e-22	28.114	15.8176
																	CMTM8	0.775471	1.20242e-09	6.40949e-09	1.26626	2.1493		ABO	-0.859066	8.91609e-07	3.28034e-06	14.2563	7.72185
																	HJURP	0.773768	5.31438e-06	1.74719e-05	15.6594	25.8505		S100A16	-0.859046	1.95726e-13	1.60481e-12	36.6657	20.7835
																	IL18RAP	0.773208	3.17502e-05	9.31975e-05	0.545191	0.537386		TOB2	-0.858821	8.50188e-33	3.26933e-31	190.651	105.48
																	TMEM89	0.773114	0.00759637	0.0146229	0.115592	0.193806		HS6ST3	-0.858804	7.28075e-06	2.3498e-05	8.3849	5.81385
																	SCARB1	0.772611	8.9421e-26	2.08594e-24	32.2046	54.6514		NAGS	-0.858398	2.71307e-12	1.96394e-11	2.1782	1.20244
																	ANKRD34C	0.772066	0.0271871	0.0462806	0.398945	0.864194		CDH13	-0.858397	3.17409e-06	1.07815e-05	13.2522	6.91838
																	RMI2	0.771709	1.75609e-06	6.19556e-06	6.93842	11.4481		CCL4L2	-0.858074	2.13191e-05	6.42492e-05	6.35377	4.87882
																	DPEP3	0.771709	0.00871073	0.0165727	0.335711	0.575881		CERS1	-0.857873	1.70399e-13	1.40697e-12	18.2388	10.1311
																	TIFAB	0.771673	0.00214567	0.00459856	0.0844679	0.154302		CD8B	-0.857336	5.68419e-06	1.86159e-05	0.440343	1.2255
																	SLC45A1	0.771568	1.4232e-16	1.58842e-15	8.75621	14.8095		SCML4	-0.857287	4.73259e-05	0.000135024	0.602486	0.346824
																	SPRY1	0.771559	7.0896e-14	6.0938e-13	24.1888	41.4867		KRT16	-0.857161	0.0138118	0.0252076	0.890912	0.877952
																	TPH2	0.77054	0.00113113	0.00254815	0.284465	2.50315		SPTAN1	-0.857119	1.88782e-28	5.37998e-27	1695.54	931.173
																	KLHL8	0.77021	9.72804e-29	2.82723e-27	33.4186	57.0604		MAPK10	-0.856731	2.19791e-18	2.83586e-17	185.09	100.601
																	ORC1	0.770208	1.92706e-10	1.13509e-09	7.64767	12.8113		CERS3	-0.856177	4.1409e-09	2.07068e-08	0.732314	0.410936
																	FAM177B	0.769499	2.89734e-06	9.89818e-06	0.226364	0.581398		GCOM1	-0.855981	4.52922e-05	0.000129705	1.63441	0.631233
																	F10	0.768905	0.000199632	0.000513723	1.43082	2.38868		DDX43	-0.855202	0.00281331	0.00589226	2.56671	1.41325
																	TMTC2	0.767371	1.36145e-08	6.36862e-08	71.5794	121.509		DUOXA2	-0.855006	0.0127892	0.0235045	0.0628764	0.0512813
																	NIPAL4	0.767113	0.00239534	0.00509133	0.264765	0.597351		FOXE1	-0.854889	0.0246022	0.0423139	0.693602	0.216096
																	PKN3	0.766257	5.76574e-12	4.03121e-11	16.0463	27.1077		DRC1	-0.85472	2.79088e-10	1.60578e-09	4.71384	2.66335
																	DNAJC5B	0.766181	0.000810653	0.00187414	0.1387	0.358822		NOS1AP	-0.854699	1.84366e-12	1.3586e-11	37.9797	20.5411
																	STAP2	0.76618	2.37305e-11	1.55138e-10	4.60211	8.03362		MYADM	-0.854676	8.71314e-16	8.97928e-15	48.9645	27.0472
																	TMIGD2	0.766161	0.000285252	0.000714528	0.145269	0.243755		TNIK	-0.854212	2.7724e-15	2.73391e-14	236.803	129.828
																	PPM1H	0.766003	5.80943e-10	3.21849e-09	33.5564	54.4632		HES1	-0.854155	2.42921e-14	2.17948e-13	22.8428	12.7072
																	TFPI2	0.765377	0.00230163	0.00490874	3.6636	6.63388		PRTG	-0.853963	2.89454e-09	1.47935e-08	58.5676	43.0041
																	ZNF878	0.765331	1.84206e-05	5.60316e-05	0.406088	0.696524		ABCB9	-0.853927	6.40484e-15	6.08098e-14	44.7351	24.2449
																	CSAG1	0.765254	0.00329067	0.00679366	0.478633	0.848289		GOLGA8A	-0.853754	6.97789e-13	5.40196e-12	308.917	168.244
																	TNNT3	0.764908	0.00113901	0.0025636	0.811486	2.50409		CRB1	-0.853092	1.51686e-07	6.21421e-07	45.718	25.2416
																	CDCA4	0.76473	5.2033e-15	4.96966e-14	16.6746	27.7171		CLEC18A	-0.852669	4.73589e-08	2.07278e-07	4.42688	2.41945
																	ROBO2	0.764545	5.69424e-05	0.000160384	60.6608	97.6596		ACSM3	-0.851072	2.09724e-06	7.30838e-06	1.50006	0.860801
																	CPEB1	0.763719	1.62193e-08	7.51128e-08	5.74288	9.74355		COL24A1	-0.850787	4.49772e-05	0.000128908	5.76085	2.13926
																	SBK1	0.763235	4.06039e-12	2.88237e-11	135.22	218.978		PLEKHG6	-0.850761	4.40308e-05	0.000126278	0.515988	0.28592
																	BRI3BP	0.762631	1.85511e-31	6.5607e-30	23.5933	39.7666		ODF3B	-0.850756	4.2931e-07	1.65775e-06	8.05508	4.61956
																	MKNK2	0.7626	3.28152e-26	7.89538e-25	95.7843	161.998		TBC1D1	-0.850309	9.28332e-43	5.90245e-41	114.833	64.0657
																	CRHR2	0.762526	0.00339925	0.00699715	1.30156	4.8274		SPAG1	-0.849905	5.56734e-19	7.61273e-18	15.4641	8.85289
																	SLC1A6	0.762343	0.0180238	0.0320318	5.03252	7.90008		LY6D	-0.849552	0.0206297	0.0361702	0.0391405	0.0250675
																	ZNF695	0.761471	3.92819e-06	1.31652e-05	2.49628	4.15113		PTGES	-0.849031	8.96741e-05	0.000244328	0.988537	0.326097
																	HMGN3	0.760819	1.05445e-28	3.04943e-27	80.4583	137.994		TRAF3IP2	-0.848746	1.98033e-17	2.35659e-16	26.5368	15.0154
																	TNFRSF25	0.760809	7.64783e-09	3.69921e-08	50.5375	85.2935		PCDHGB4	-0.848621	1.61346e-08	7.47797e-08	11.4852	6.33788
																	TMEM71	0.759911	7.97874e-08	3.39014e-07	1.34456	2.02737		ANGPTL4	-0.847771	1.61191e-06	5.71783e-06	17.3836	6.93669
																	TP53I13	0.759105	1.43169e-16	1.59588e-15	26.5719	45.2378		KCNB1	-0.847424	5.18296e-09	2.55121e-08	74.2259	40.4832
																	L3MBTL1	0.758757	4.72293e-16	4.99881e-15	22.274	37.0089		SEC14L2	-0.846889	1.96743e-10	1.15655e-09	20.2344	11.3609
																	PLSCR1	0.758613	4.05801e-14	3.57348e-13	14.7102	25.7324		ARMC12	-0.846743	3.89504e-09	1.95329e-08	3.05159	1.70932
																	SDS	0.75848	0.000180268	0.000467582	2.16234	3.83819		HTR4	-0.846239	0.000220263	0.00056205	0.477034	0.320464
																	TRIM55	0.75767	0.00268741	0.00564939	0.440772	0.736511		AADAC	-0.845607	0.00373032	0.00762959	0.067126	0.023677
																	CX3CL1	0.757498	5.66762e-09	2.78122e-08	31.0882	62.9784		MAP3K6	-0.845063	9.22767e-14	7.81335e-13	24.8584	14.0109
																	PDZK1IP1	0.757323	0.000109367	0.000294253	0.136405	0.549856		NSMF	-0.844029	1.99799e-16	2.18698e-15	239.103	134.82
																	BIRC7	0.757127	9.25646e-05	0.000251465	0.227973	0.672458		SERPINE1	-0.843636	8.05048e-06	2.58355e-05	36.3479	26.8959
																	MMP16	0.756114	3.51019e-11	2.25051e-10	45.2635	76.759		TMEM63A	-0.843367	1.32024e-13	1.10095e-12	27.0273	15.043
																	TXK	0.755663	7.07279e-07	2.64471e-06	0.432354	1.44838		ENOX1	-0.84333	4.92766e-13	3.88304e-12	26.2784	14.3012
																	STAT4	0.755631	5.14057e-08	2.23987e-07	2.70563	4.51903		MC1R	-0.84277	9.73241e-05	0.000263703	8.30739	4.38801
																	DPP9	0.755225	3.42113e-30	1.09154e-28	54.5366	92.4633		ID3	-0.842766	5.99341e-10	3.31728e-09	43.6203	24.6952
																	RP1L1	0.754746	2.51537e-05	7.49843e-05	1.83917	3.12019		LBX2	-0.842357	5.02002e-05	0.000142624	0.405927	0.22768
																	NECAB1	0.754649	0.000294603	0.000736695	3.64223	9.23897		CEACAM1	-0.841804	4.99931e-06	1.65131e-05	0.891437	0.536108
																	OR56A1	0.754384	0.000925656	0.00211915	0.0516315	0.0875709		TMEM220	-0.841793	9.93892e-18	1.22409e-16	7.24718	4.13821
																	NPY	0.754378	0.01554	0.0280161	2.44691	1.29517		LRRC10B	-0.841673	5.92987e-07	2.24354e-06	4.64396	2.58597
																	RSAD2	0.754358	3.37828e-08	1.50362e-07	7.63589	8.36153		ASAH1	-0.84167	3.19393e-23	6.22251e-22	187.016	106.508
																	CYP1A1	0.753439	0.00399546	0.00812563	0.0926061	0.15351		SPATA24	-0.841514	3.63018e-23	7.04904e-22	3.46494	1.93993
																	HCRTR1	0.753346	0.00716211	0.013863	1.73711	2.8894		TYMP	-0.841314	7.36329e-09	3.56858e-08	12.9153	7.52456
																	THSD7A	0.752351	4.81459e-09	2.38455e-08	54.2763	88.2181		CCDC173	-0.841242	9.15135e-12	6.26403e-11	7.13028	4.0549
																	PLK4	0.751842	5.7516e-10	3.18845e-09	18.0502	30.1052		RBP4	-0.840984	0.000937569	0.00214448	1.90291	2.43933
																	KIFC1	0.750629	1.34285e-06	4.82461e-06	19.5849	31.6249		C5orf49	-0.839899	8.69207e-11	5.35075e-10	6.8528	3.94716
																	GRIN3B	0.750609	0.000166389	0.000433753	0.989325	1.63663		OR2J1	-0.839008	0.0203297	0.0357012	0.0231862	0.0139287
																	IL12RB2	0.750491	0.000246867	0.000624417	0.476172	0.783164		ZNF474	-0.838119	1.09801e-11	7.43207e-11	1.90032	1.09016
																	TMEM26	0.750403	1.43757e-06	5.13662e-06	0.52381	1.40013		GPR84	-0.837997	4.12966e-06	1.37984e-05	0.842523	0.497158
																	FGFR1	0.749849	2.00196e-15	1.99426e-14	177.372	298.245		MCIDAS	-0.837343	0.0222347	0.0386707	0.420647	0.220373
																	PGAP1	0.74976	3.06264e-18	3.91432e-17	135.52	227.709		ARNTL2	-0.837244	4.32359e-09	2.15653e-08	11.3782	6.4013
																	ADAM12	0.749451	3.23323e-06	1.09718e-05	18.4278	31.0048		SHROOM1	-0.836387	2.09459e-11	1.37752e-10	15.5423	8.65722
																	MFSD6	0.749383	7.6524e-11	4.73889e-10	25.7402	43.3228		STK32B	-0.836347	1.47262e-07	6.04706e-07	10.5634	5.76505
																	CPA2	0.749056	9.56156e-05	0.000259314	0.206267	0.348437		STAB2	-0.836264	0.000715006	0.00166548	0.202736	0.225891
																	OR8D4	0.748498	0.012059	0.0222975	0.0203235	0.347711		CYP27A1	-0.835798	5.81031e-18	7.28854e-17	52.4922	29.6107
																	ZNF300	0.748379	1.7322e-15	1.73832e-14	53.6983	90.0015		TGFB3	-0.835519	1.47089e-12	1.09444e-11	98.7807	55.2641
																	RXRA	0.74831	1.24964e-14	1.15835e-13	53.6971	90.4211		EIF4E3	-0.835146	6.24124e-14	5.39356e-13	36.7944	20.4801
																	SLAMF1	0.748035	0.000121659	0.00032391	0.177591	0.259012		STK33	-0.834848	1.0968e-17	1.34424e-16	33.2138	18.8052
																	MB21D2	0.747854	1.57213e-17	1.88999e-16	17.4082	28.8741		CPVL	-0.833486	3.28615e-14	2.91565e-13	20.1454	11.5631
																	RAPGEFL1	0.747719	5.51041e-14	4.78075e-13	48.7494	79.9766		DPCD	-0.833061	6.23315e-24	1.27649e-22	18.7265	10.6554
																	IL7R	0.747535	4.6207e-05	0.000132174	1.88956	2.44382		NUDT4	-0.833008	1.89332e-17	2.25458e-16	359.155	202.75
																	CCL18	0.747449	0.016625	0.0297871	0.423731	0.418066		ACTRT3	-0.833001	1.12714e-11	7.62337e-11	1.79354	1.4085
																	TREML4	0.747054	0.0032356	0.00669158	0.0332539	0.056908		S100P	-0.832685	0.000713149	0.00166137	0.592132	0.154805
																	PRDM11	0.746369	5.64155e-31	1.9293e-29	38.7132	64.6873		POU4F3	-0.832192	0.000115038	0.000307863	0.874608	0.518108
																	HTATIP2	0.744975	4.87591e-09	2.41288e-08	4.27394	7.31669		NR3C2	-0.832161	1.44094e-11	9.64568e-11	26.553	14.805
																	CLEC1A	0.744828	4.8471e-10	2.71697e-09	2.02836	4.07716		SULT1C4	-0.832076	1.71551e-18	2.24136e-17	54.2979	31.1766
																	ADAM23	0.744679	4.43439e-12	3.1302e-11	46.3823	75.6319		CD8A	-0.831071	2.32617e-08	1.05507e-07	3.86824	2.15339
																	ST8SIA5	0.744424	4.37822e-05	0.000125708	18.1768	28.8801		SIRPA	-0.830819	2.205e-13	1.80206e-12	99.7261	55.4368
																	DPYSL4	0.743446	1.35078e-10	8.08906e-10	152.454	250.898		ALPK3	-0.83079	5.6744e-12	3.97208e-11	34.8652	19.4321
																	CHEK1	0.742884	3.89792e-10	2.21238e-09	18.9098	31.3921		LIFR	-0.830553	3.35823e-15	3.28949e-14	111.169	62.3368
																	FFAR4	0.742651	3.8102e-05	0.000110433	0.289863	0.46979		TMEM139	-0.83031	1.65918e-07	6.75798e-07	0.969174	0.531158
																	LDLRAP1	0.742262	5.54323e-09	2.72322e-08	16.6934	27.3824		PAQR6	-0.829648	1.04086e-08	4.95449e-08	31.729	17.7384
																	STARD4	0.74223	3.79203e-12	2.70276e-11	14.5196	24.423		FAM86B2	-0.829246	1.97482e-10	1.16051e-09	1.67801	0.979971
																	PYHIN1	0.742075	8.99186e-05	0.000244919	0.214467	0.273386		SELE	-0.829002	0.00214218	0.00459315	0.836798	0.52663
																	NEFM	0.741422	0.00905065	0.0171564	28.8319	45.0472		LMCD1	-0.82837	5.50098e-11	3.44835e-10	10.194	5.81304
																	STH	0.741147	0.000180359	0.000467679	0.61392	0.972463		CYP4F8	-0.826905	0.00056873	0.00135175	0.120801	0.0467576
																	REM1	0.74066	5.23968e-05	0.000148362	0.574342	0.950013		CER1	-0.826561	7.91103e-05	0.000217532	3.43662	1.95137
																	TBX18	0.740604	4.95489e-05	0.000140842	8.84962	14.7389		UST	-0.826192	1.58465e-12	1.17511e-11	17.7761	9.92037
																	SLC9B2	0.740338	1.43943e-18	1.89755e-17	24.6761	40.4941		PRCD	-0.825776	8.93096e-05	0.000243411	8.09956	4.3469
																	SLC38A2	0.740243	7.7435e-17	8.78727e-16	137.423	228.839		C5orf58	-0.824508	0.00697116	0.0135276	0.314712	0.101919
																	CDK1	0.739813	1.89754e-06	6.6639e-06	32.9206	54.6079		CABP2	-0.823897	0.0120643	0.0223025	1.04416	0.922909
																	CYBRD1	0.739683	1.88054e-12	1.38346e-11	57.1775	81.3404		C10orf95	-0.823794	0.000218106	0.000556789	0.580788	0.318273
																	NXPE3	0.738922	3.35621e-34	1.42433e-32	21.2144	35.2876		SYCP2	-0.823708	1.07676e-10	6.54152e-10	6.37244	3.62407
																	MAST1	0.738568	1.29935e-09	6.89488e-09	93.3283	150.255		CLDN9	-0.823293	0.00463471	0.00931278	1.22874	0.644494
																	TSPAN16	0.738213	0.0195766	0.0345197	0.0321611	0.0563779		FAM47E	-0.823148	1.78172e-16	1.95755e-15	8.98548	5.10802
																	DLG2	0.737644	8.8996e-12	6.10357e-11	43.1557	69.2771		CBY3	-0.823108	2.24126e-05	6.72914e-05	0.287226	0.16443
																	KCNJ5	0.737519	2.03858e-05	6.16898e-05	5.61416	9.29973		ALDH3A1	-0.823069	2.2362e-05	6.71737e-05	3.35202	1.18926
																	ZNF786	0.737381	9.78396e-49	8.57289e-47	16.8975	27.9782		PAQR7	-0.822944	1.80306e-28	5.14675e-27	19.4445	11.1375
																	BRINP1	0.737072	0.000188077	0.000485989	25.7599	40.2782		LRRC9	-0.822797	9.8646e-09	4.70828e-08	3.82684	2.23107
																	SAMD9	0.736671	1.964e-09	1.01975e-08	5.83683	9.91419		SLC48A1	-0.82256	4.12598e-20	6.26978e-19	50.4486	28.3681
																	CDCA8	0.736134	1.69879e-07	6.90651e-07	14.4376	23.2683		SFRP4	-0.822423	2.57424e-06	8.86363e-06	32.188	19.09
																	CASP4	0.73533	3.57401e-09	1.80515e-08	5.58368	9.72093		TTC21A	-0.822137	1.98716e-19	2.82241e-18	37.2844	21.2804
																	BASP1	0.735232	1.05606e-12	7.99287e-12	255.615	411.706		ZBTB7C	-0.822011	2.82491e-10	1.62483e-09	21.3588	10.8312
																	TNFAIP8L1	0.735129	7.7652e-15	7.32908e-14	9.90462	16.1857		PRSS38	-0.821328	0.0150193	0.0271748	0.0275247	0.0129704
																	RIMBP3	0.734995	0.000129152	0.000342978	0.293601	0.473643		ARSD	-0.821242	6.67125e-36	3.13317e-34	58.9143	33.57
																	ARHGDIG	0.734926	8.86153e-05	0.000241593	6.90236	11.0255		EXD3	-0.821085	9.57681e-16	9.83705e-15	41.3908	23.5287
																	LYPLA1	0.734818	4.36562e-28	1.21465e-26	41.3233	69.3796		BCL2L1	-0.820335	1.23887e-42	7.84854e-41	159.241	90.0715
																	KDELR3	0.734094	6.31238e-08	2.71486e-07	3.38022	5.72936		NAALADL1	-0.820266	3.44559e-09	1.74328e-08	2.00452	1.15912
																	VAT1L	0.734078	5.51755e-06	1.80963e-05	81.1457	136.814		ARHGAP31	-0.82025	2.17332e-16	2.37153e-15	42.1446	23.597
																	SNTG2	0.73398	0.000256507	0.000647312	2.61192	4.31609		RASSF2	-0.819773	5.59966e-13	4.38317e-12	122.24	67.8569
																	SPSB2	0.733741	4.14738e-15	4.02001e-14	6.57319	10.9921		ATP2B4	-0.818952	3.28106e-22	5.91463e-21	270.212	153.384
																	STARD10	0.733492	1.39951e-20	2.23667e-19	18.7412	31.2796		PPP1R42	-0.817539	1.79851e-09	9.37143e-09	1.88157	0.864954
																	CA7	0.733002	0.0161454	0.0290185	0.516634	0.464328		MLPH	-0.817489	3.35348e-05	9.80438e-05	3.65217	3.33424
																	JAKMIP3	0.730913	4.48488e-07	1.72688e-06	7.73622	12.3133		DNAI2	-0.817372	1.83382e-05	5.58099e-05	2.28225	1.31225
																	GAS2L3	0.73084	1.42233e-08	6.64282e-08	18.4394	30.1861		AKAP3	-0.817361	2.28107e-16	2.48296e-15	4.42873	2.55199
																	SNX25	0.73076	6.69025e-31	2.2703e-29	22.0157	36.251		RAB17	-0.816859	0.000507316	0.00121579	1.35998	0.768706
																	DNM1L	0.730709	4.43459e-56	5.46168e-54	137.005	227.82		TEPP	-0.816859	0.000268338	0.000675428	0.842236	0.466241
																	NR0B1	0.72953	0.00556242	0.0110172	0.119033	0.200311		C8orf48	-0.816788	6.00208e-10	3.31999e-09	3.44172	1.98934
																	SLC8A3	0.729229	0.0012114	0.00271371	10.4543	16.0095		CSF1	-0.816141	5.72145e-13	4.47055e-12	24.7621	14.3673
																	RAB11FIP4	0.729029	4.19704e-16	4.46636e-15	74.6016	118.484		C6orf118	-0.816091	1.05214e-08	5.00411e-08	3.70918	2.12462
																	CCR2	0.728387	6.90473e-05	0.000192001	0.330035	0.588878		C1orf100	-0.816059	0.0159421	0.0286912	0.0736098	0.0479421
																	AP1M2	0.728317	0.0156498	0.0281939	0.0815905	0.280742		LRRC2	-0.815386	3.88037e-05	0.000112403	8.35109	4.8555
																	SEMA4A	0.727937	1.07759e-09	5.77909e-09	11.8873	19.6231		C4BPA	-0.814994	0.0044307	0.00894059	0.531597	0.189204
																	SIX2	0.727924	0.00706075	0.0136788	0.661301	1.94566		RNASE13	-0.814925	7.61233e-05	0.000210106	0.191456	0.103285
																	EML5	0.727879	1.04864e-11	7.11698e-11	29.9035	49.2657		WFDC1	-0.8148	0.000584451	0.00138594	5.71488	3.14842
																	MAP3K1	0.726687	6.74166e-20	9.99445e-19	36.9378	61.2892		FADS3	-0.814299	2.46501e-13	2.00063e-12	38.0669	21.8619
																	CDC14B	0.726022	5.53255e-24	1.13831e-22	23.5538	38.8498		CPXM1	-0.814032	1.53112e-05	4.72261e-05	84.3412	45.2936
																	FAM216A	0.725968	9.50801e-28	2.55267e-26	15.7911	26.0499		SLC22A15	-0.81393	8.21797e-10	4.46851e-09	16.8185	9.59005
																	XPNPEP2	0.725621	7.87608e-05	0.000216638	0.521079	1.07453		AMER2	-0.81326	1.17737e-09	6.28549e-09	432.394	236.589
																	OR52N1	0.725561	0.0217116	0.0378673	0.0518583	0.0319342		ZNF467	-0.812529	4.62217e-10	2.59833e-09	11.1619	5.06303
																	RHBG	0.725546	0.00811499	0.0155298	1.34254	2.22447		TENM3	-0.812322	7.24157e-07	2.70381e-06	108.778	58.3666
																	CCNB3	0.724952	2.85535e-10	1.64127e-09	2.79985	4.66063		RXRG	-0.812046	7.98481e-05	0.000219321	15.3946	8.5166
																	TRPC3	0.724812	5.74393e-06	1.88069e-05	5.06393	7.975		SLC12A8	-0.811748	3.72589e-10	2.11952e-09	3.62823	2.06893
																	TOX	0.724762	7.27401e-06	2.34806e-05	22.9955	37.0748		GNG7	-0.811744	7.41361e-11	4.60234e-10	38.4143	26.0573
																	VASH2	0.724745	6.55245e-06	2.12683e-05	30.4629	48.1328		RRBP1	-0.809884	4.3471e-17	5.0502e-16	80.3238	46.0011
																	HTRA4	0.724158	3.15921e-05	9.27798e-05	0.128261	0.221144		ITGB8	-0.809871	2.96987e-15	2.92372e-14	168.328	84.1136
																	ZFP69B	0.723999	1.73652e-15	1.74166e-14	9.54587	15.4233		LRP2	-0.809048	0.0016373	0.00358301	16.6602	8.74625
																	NRG1	0.72379	0.000521269	0.00124618	39.6956	66.1823		IL17RC	-0.808694	1.96874e-12	1.44473e-11	7.96608	4.64026
																	ITGA11	0.723145	2.00413e-06	7.01447e-06	13.6598	22.797		OIT3	-0.808327	3.97223e-07	1.54332e-06	0.444363	0.260118
																	RET	0.723058	0.000314143	0.0007809	4.17891	3.55239		DNAJC25	-0.807889	2.23645e-19	3.16881e-18	14.3494	8.17091
																	BGN	0.722051	2.47055e-07	9.8109e-07	184.631	309.695		CAPN5	-0.806531	1.57443e-18	2.06315e-17	60.5768	35.3991
																	PNLDC1	0.721384	2.68229e-05	7.96234e-05	0.581634	0.945941		RPS6KA5	-0.805785	3.39948e-21	5.69123e-20	94.7222	53.992
																	S1PR2	0.721339	1.31585e-09	6.97402e-09	3.46106	5.65809		PAGE2	-0.805186	0.0278278	0.0472936	0.118103	0.0691333
																	AMIGO1	0.720833	7.05005e-25	1.52537e-23	30.7914	49.7998		FLNB	-0.805145	1.66747e-14	1.52479e-13	186.645	131.667
																	CD1A	0.720296	0.0265578	0.0453101	0.0347667	0.207604		ESM1	-0.804964	7.79908e-05	0.000214688	7.81846	4.05666
																	GINS2	0.720167	9.29793e-11	5.70059e-10	19.4618	31.3065		ATP1A4	-0.804808	6.8982e-06	2.23288e-05	0.820371	0.45477
																	DHX58	0.718995	1.63159e-09	8.54971e-09	6.26994	10.5107		PRRT4	-0.803942	0.000263909	0.000665135	12.6646	7.01498
																	NTN1	0.718977	2.20329e-05	6.62756e-05	62.6798	103.925		EDN1	-0.80277	2.29733e-09	1.18583e-08	9.64526	5.49696
																	PPP1R3G	0.718162	3.42038e-06	1.15757e-05	1.45822	2.34884		INHBE	-0.802729	0.00468978	0.00941272	0.512351	0.307024
																	COLGALT2	0.717289	3.80067e-05	0.000110221	37.3801	60.624		SPHK1	-0.801918	6.54676e-05	0.000182555	26.7258	15.0503
																	CPNE7	0.715887	0.00243819	0.00516992	2.82326	4.47616		FARP1	-0.801347	3.73748e-26	8.94355e-25	236.942	133.097
																	PLCXD1	0.715499	1.02808e-15	1.05148e-14	38.444	62.049		SLC44A3	-0.80123	6.84182e-09	3.33236e-08	7.98587	4.6405
																	ARHGAP11A	0.715476	1.81597e-07	7.34396e-07	21.1872	34.5446		WDR11	-0.801084	8.63016e-31	2.91177e-29	154.808	89.9606
																	IFIT1	0.715469	1.34946e-07	5.57382e-07	20.3428	19.2752		CCDC40	-0.801052	1.22725e-13	1.02681e-12	108.341	62.9524
																	FABP5	0.715377	1.66061e-07	6.75912e-07	30.1289	50.2964		JAM2	-0.800738	4.75682e-14	4.16594e-13	58.3747	38.5113
																	SKA1	0.715039	1.43562e-06	5.1307e-06	4.79714	7.7038		CIB2	-0.800294	2.33023e-19	3.29904e-18	25.8163	14.7393
																	FAM131A	0.71432	2.53392e-23	4.97518e-22	41.1885	67.4336		IRS2	-0.799262	2.67509e-19	3.76909e-18	141.565	82.1253
																	ABLIM2	0.71331	2.16145e-07	8.64579e-07	6.17478	9.58409		IL11RA	-0.799209	5.04224e-09	2.48751e-08	8.66685	4.86492
																	TSSK1B	0.713213	0.000278509	0.000699229	0.168118	0.270296		GOLGA6C	-0.799179	7.64378e-05	0.000210908	0.346291	0.208188
																	MDGA1	0.712868	4.49248e-06	1.49399e-05	144.102	233.443		SPATS2L	-0.798941	9.579e-16	9.83705e-15	126.878	72.3417
																	CRYZ	0.712748	1.1327e-13	9.52223e-13	20.061	33.4708		CLDN16	-0.797614	0.00213604	0.0045811	0.296512	0.173688
																	LRRC42	0.712534	3.27695e-33	1.3087e-31	23.8036	39.2662		SOX6	-0.79753	5.19011e-11	3.26808e-10	40.5368	23.346
																	DSEL	0.712473	8.35291e-11	5.14736e-10	24.3965	39.3371		LY6K	-0.797351	0.00884933	0.0168098	0.570766	0.324694
																	AK5	0.712176	0.00133751	0.00297202	4.96771	9.55133		MYOM2	-0.797163	2.95069e-14	2.62657e-13	10.1274	5.8356
																	CALB1	0.712162	0.00210555	0.00451956	14.2765	23.5856		GAGE10	-0.796425	2.48258e-06	8.56309e-06	0.210304	0.123388
																	TLR3	0.712109	9.29922e-11	5.70059e-10	2.49974	4.28287		RARG	-0.795861	1.02208e-10	6.23084e-10	14.2665	8.22371
																	TIGIT	0.711719	0.000910733	0.00208635	0.379137	0.394307		DYDC1	-0.795577	3.98268e-06	1.33276e-05	0.23079	0.133564
																	C5orf34	0.711697	2.46192e-13	1.99905e-12	4.98007	8.11135		MAGIX	-0.795255	1.78168e-09	9.29747e-09	5.27338	3.07331
																	NRG2	0.711322	1.36677e-07	5.63342e-07	11.7997	19.1466		ZSCAN5B	-0.795188	2.19216e-06	7.62258e-06	0.203404	0.105803
																	AKAP5	0.710957	1.03763e-07	4.35168e-07	4.68599	7.27383		ENTPD8	-0.793975	0.000191627	0.000494567	1.94536	0.805855
																	MYCL	0.710844	4.18789e-06	1.39877e-05	13.2546	21.303		CCL4	-0.793756	1.73545e-05	5.30969e-05	8.09291	7.60488
																	TSNARE1	0.710769	5.38173e-21	8.90817e-20	23.7172	38.7779		HVCN1	-0.793681	3.72235e-13	2.95839e-12	14.8311	8.56823
																	CALCR	0.710562	0.00314785	0.00652696	0.183967	0.287249		EPB41L4A	-0.793316	2.81983e-13	2.27082e-12	52.4824	30.6578
																	MOAP1	0.710113	1.73195e-35	7.8213e-34	63.9087	103.58		MT1A	-0.793107	0.000606409	0.00143453	0.37716	0.21992
																	SH3RF1	0.709737	2.99875e-14	2.66737e-13	16.6935	27.108		SYTL3	-0.793099	3.86695e-20	5.89651e-19	6.92156	4.08075
																	JAKMIP1	0.709341	0.000452339	0.00109176	0.546438	1.66484		IFT46	-0.793025	3.29787e-24	6.88176e-23	66.8475	39.4221
																	CLEC12B	0.708311	0.00277019	0.00580679	0.0457789	0.0799758		TMPRSS6	-0.792583	0.0174136	0.0310727	0.790986	0.456813
																	NUF2	0.707582	1.21401e-05	3.80516e-05	15.5129	24.8747		OPN1SW	-0.792517	0.00034746	0.000856948	0.594771	0.331694
																	KLHL25	0.707538	1.18099e-14	1.09818e-13	38.0279	61.4314		THSD4	-0.792349	8.94405e-06	2.85522e-05	19.0833	56.3844
																	CENPE	0.707265	7.59518e-06	2.44635e-05	22.0309	35.2515		OR2J3	-0.792034	0.00204534	0.00439943	0.100117	0.0641643
																	TRIM61	0.707119	0.00446068	0.00899834	1.01628	1.68166		LCN10	-0.791654	0.00448819	0.00904728	0.0963755	0.0977459
																	SNTB2	0.706597	4.68969e-20	7.08969e-19	40.0226	65.77		SLC2A5	-0.790606	1.19353e-08	5.62799e-08	7.36834	7.01193
																	PDGFRA	0.706482	0.000860544	0.00197884	33.5496	52.9333		CYP2C8	-0.790414	6.67282e-06	2.16275e-05	5.14564	2.97232
																	NCBP2L	0.706396	0.00627466	0.012302	0.0583905	0.090476		ITIH5	-0.789977	9.20335e-09	4.4094e-08	80.9681	46.7575
																	SLC22A16	0.705234	0.0038115	0.00778208	0.806269	1.33429		SYT17	-0.789819	1.70624e-09	8.91963e-09	14.1526	8.04491
																	IL7	0.704896	4.38807e-05	0.000125924	0.600272	1.0089		SOX30	-0.789786	4.89546e-08	2.13996e-07	0.621641	0.36916
																	ZIM2	0.70265	1.56382e-06	5.5573e-06	1.16464	1.76002		CRIP1	-0.789784	9.5793e-05	0.000259755	8.0059	1.79102
																	LMTK3	0.702516	1.01253e-06	3.69132e-06	22.7754	35.2234		PCDHB1	-0.78914	2.70208e-05	8.0188e-05	0.874127	0.369458
																	SCMH1	0.702305	3.09395e-44	2.12854e-42	63.9431	103.756		TUBB4B	-0.788972	3.68164e-15	3.59429e-14	523.685	303.938
																	FKBP1B	0.70157	0.000267099	0.000672694	2.64663	4.19466		NME5	-0.788713	1.53974e-12	1.14373e-11	15.6298	9.26248
																	CROT	0.701553	1.99542e-22	3.64179e-21	21.5871	35.6971		CNTNAP3	-0.787828	1.38221e-08	6.464e-08	14.2169	8.0349
																	LMNB2	0.700326	1.48208e-19	2.12907e-18	99.7624	159.69		STRA8	-0.787575	0.000897763	0.00205878	0.0807074	0.0837809
																	PLXNC1	0.700238	3.77321e-11	2.41037e-10	84.1367	135.318		LCE5A	-0.78729	0.0115541	0.0214201	0.144733	0.0869769
																	SOX1	0.70012	0.00271603	0.00570277	5.17041	7.90924		PLEKHA4	-0.786032	2.16633e-10	1.26755e-09	19.6446	11.7555
																	GPC2	0.699339	2.08712e-08	9.52289e-08	40.0483	62.8353		TBPL2	-0.785988	0.0149963	0.027136	0.0468933	0.031117
																	ZNF681	0.699173	3.22021e-10	1.84137e-09	15.4357	24.9413		PLD6	-0.785938	1.27929e-12	9.57944e-12	11.8048	6.7995
																	TSPAN17	0.699078	4.86985e-23	9.35309e-22	35.6135	57.8308		TNXB	-0.78554	5.0955e-11	3.21195e-10	36.699	25.3608
																	ZNF730	0.699068	4.10265e-07	1.59119e-06	8.42198	13.5201		PPM1J	-0.785436	1.57757e-06	5.60279e-06	2.21579	1.30426
																	HSF1	0.698762	1.52155e-25	3.47119e-24	89.7315	146.96		PHKG1	-0.784864	6.39407e-12	4.45108e-11	12.3691	7.31848
																	CNTNAP5	0.69863	0.00526893	0.0104736	44.1689	65.3985		IQUB	-0.784677	1.04667e-10	6.37413e-10	3.11102	1.8398
																	SEMA5A	0.698586	2.16515e-07	8.65865e-07	27.403	37.769		MYO1E	-0.784603	4.33642e-21	7.21181e-20	36.9456	21.7543
																	RGMB	0.698331	5.0254e-10	2.81065e-09	100.645	157.857		TST	-0.784457	1.13481e-13	9.53542e-13	13.6408	7.95609
																	RYK	0.698107	9.04852e-36	4.20482e-34	55.322	89.7268		RBPJL	-0.783476	0.00834395	0.0159438	0.12556	0.08331
																	TTYH1	0.697998	1.56485e-06	5.55986e-06	53.394	85.5429		HENMT1	-0.781765	2.01331e-09	1.0432e-08	13.2203	7.48822
																	HEXB	0.697313	1.88469e-33	7.61311e-32	31.7959	52.3352		CCDC170	-0.781737	5.2285e-09	2.57291e-08	5.38248	3.1858
																	MEX3A	0.697257	2.28007e-08	1.0355e-07	206.296	328.606		ARHGEF33	-0.781146	1.07175e-09	5.75301e-09	7.37425	4.26508
																	NRIP1	0.697223	7.71672e-22	1.3547e-20	87.1256	141.132		CDIP1	-0.780677	4.33894e-20	6.58203e-19	88.9045	51.6472
																	ARPC1B	0.696465	4.30331e-12	3.04499e-11	2.46742	2.48037		OR2C1	-0.78036	2.01484e-08	9.22655e-08	0.420083	0.232979
																	TMEM40	0.696416	0.00433688	0.00876333	0.133832	0.119314		ID2	-0.780125	2.80449e-13	2.26054e-12	52.0871	30.5862
																	TMPO	0.696107	1.72919e-17	2.07032e-16	138.58	222.315		FAM71E2	-0.779986	0.00139145	0.00308294	0.14955	0.0939849
																	NDST2	0.695698	4.09726e-22	7.32599e-21	1.60758	2.56815		NCCRP1	-0.779808	0.00993044	0.0186634	0.742883	0.434818
																	KCNK1	0.695669	0.00378733	0.0077363	11.6941	17.9625		JAKMIP2	-0.779097	9.76203e-15	9.14515e-14	61.7935	35.777
																	STAT6	0.69448	5.57292e-10	3.09525e-09	20.2954	33.3375		ESRRG	-0.779042	3.89272e-07	1.51444e-06	84.2553	48.3298
																	UBE2C	0.694367	0.000106043	0.000285963	30.1795	47.1976		BTNL2	-0.77883	0.00412809	0.008377	0.0999213	0.0624811
																	TNFSF11	0.693931	0.00962491	0.0181395	0.0485178	0.196098		DKKL1	-0.77862	1.07302e-08	5.09791e-08	2.67274	1.55126
																	TIMELESS	0.693897	1.42506e-12	1.06078e-11	61.1899	96.7993		DBNDD1	-0.778166	9.44754e-12	6.45173e-11	40.9431	23.5589
																	ATCAY	0.693507	0.00212728	0.00456342	61.8572	91.0146		SYT9	-0.777608	3.31407e-08	1.47691e-07	9.89496	5.7396
																	MEX3D	0.692829	6.29989e-14	5.44158e-13	41.1633	65.6803		PITPNM2	-0.776634	2.00319e-13	1.6417e-12	86.8529	50.2143
																	KIF5A	0.692622	1.13817e-12	8.58106e-12	165.303	256.349		ZNF165	-0.776216	9.19491e-24	1.86999e-22	2.25886	1.35233
																	RALGAPA2	0.692377	6.54243e-23	1.24453e-21	105.904	170.116		SIGLEC5	-0.776075	0.00267187	0.00562075	0.648912	0.292598
																	AHRR	0.692053	9.52838e-06	3.03296e-05	0.403711	0.650103		SNAPC1	-0.775636	4.10472e-37	2.04216e-35	14.5952	8.65092
																	MYO1H	0.691869	0.000472966	0.00113858	1.38996	2.26037		C7orf25	-0.775563	2.67436e-08	1.20709e-07	0.467587	0.205227
																	LHX4	0.691712	0.0230304	0.039887	39.1949	61.6082		CCDC113	-0.775545	4.48511e-13	3.54541e-12	34.8996	20.6088
																	UPK3A	0.691357	0.000181011	0.000469233	0.536007	0.875405		ANKRD37	-0.77499	3.49805e-16	3.74515e-15	10.7116	6.29255
																	HIC2	0.690406	5.35809e-19	7.36089e-18	24.4919	38.4455		SPATA9	-0.774976	1.4152e-09	7.48035e-09	1.14648	0.686621
																	MMP11	0.689512	5.1744e-07	1.97425e-06	16.5758	27.0308		RASA4B	-0.774763	1.71225e-14	1.56249e-13	25.0101	14.5303
																	FMR1NB	0.688986	0.0254342	0.043583	0.0417113	0.0702897		GRIA1	-0.774372	7.63251e-07	2.83535e-06	98.0849	56.4551
																	CDH24	0.687944	2.26654e-11	1.4823e-10	96.2134	151.047		ACY1	-0.773579	3.91416e-11	2.49769e-10	2.13091	1.28656
																	FAM149A	0.687839	1.79803e-09	9.37143e-09	20.5899	32.6365		GRAMD1C	-0.772693	1.33114e-12	9.95081e-12	9.76374	5.78548
																	TIFA	0.687693	7.73263e-15	7.30226e-14	9.21681	15.0623		AXDND1	-0.772505	8.2501e-08	3.50122e-07	1.24333	0.745034
																	ABHD12B	0.686189	0.00463299	0.00931038	0.29781	0.675429		PPFIBP1	-0.772432	7.24103e-13	5.60075e-12	49.5322	28.3604
																	XCL2	0.68601	0.0157631	0.0283778	0.039259	0.0619852		DNAH1	-0.772266	1.61299e-09	8.45726e-09	51.4657	29.8166
																	COL3A1	0.684654	0.00143057	0.00316364	414.129	671.151		DNHD1	-0.772188	3.05233e-21	5.13444e-20	41.1591	24.0423
																	NDC80	0.683722	1.54787e-05	4.77009e-05	14.2494	22.5275		SLC51B	-0.772036	0.000132512	0.000351422	0.399688	0.241671
																	PSTPIP2	0.683393	6.39111e-08	2.74537e-07	9.78366	15.6425		MUC22	-0.771992	0.00191402	0.00414175	0.110262	0.0416732
																	CKAP2L	0.683107	3.05653e-05	8.99442e-05	16.2255	25.2422		MGAT5	-0.771882	4.67704e-16	4.9616e-15	207.409	120.279
																	ZC3H8	0.682973	6.02305e-42	3.73514e-40	28.4241	45.3212		MLF1	-0.771444	1.66329e-20	2.63909e-19	42.4324	25.513
																	NEIL3	0.682857	4.21391e-05	0.000121366	4.69589	7.39328		CXCL16	-0.771409	1.06866e-11	7.24449e-11	16.7117	9.81295
																	PLK5	0.682801	0.000233094	0.00059256	2.80956	4.39916		MYB	-0.77065	2.56634e-05	7.63356e-05	11.6823	6.76199
																	GPRIN3	0.680454	2.11307e-07	8.46381e-07	39.8196	63.7999		KLF10	-0.770435	4.60852e-18	5.80166e-17	55.7106	33.3811
																	TNFRSF9	0.680309	0.00182087	0.00395232	0.799539	1.32568		RBP5	-0.77038	6.36043e-08	2.73353e-07	1.38596	0.824427
																	CHIA	0.680055	0.0294183	0.0497041	0.0961543	0.21395		RAD21L1	-0.770189	5.78019e-05	0.000162517	0.0927618	0.109113
																	DNMT3A	0.679149	2.56882e-30	8.22583e-29	150.052	237.875		GGT1	-0.769689	2.81609e-05	8.32722e-05	0.813073	0.462455
																	PRKACA	0.678822	6.30335e-30	1.97887e-28	93.7089	149.543		SLC15A3	-0.769641	1.06947e-09	5.74255e-09	9.16491	5.51847
																	GFRA1	0.678128	0.00318883	0.00660259	37.1579	57.197		PLCZ1	-0.768875	0.00134431	0.00298488	0.914892	0.124588
																	GPR158	0.677962	3.92659e-05	0.000113667	25.0916	39.8022		C20orf96	-0.768772	1.81382e-16	1.99035e-15	64.4613	37.7778
																	FANCD2	0.677876	2.05215e-10	1.20434e-09	23.9083	37.1685		MMP9	-0.768555	0.00148997	0.00328099	10.5284	4.17891
																	RNASEH2A	0.677646	4.10235e-05	0.000118327	0.497855	0.796258		CSF3	-0.768438	0.0160946	0.0289421	0.53061	0.4154
																	MATN3	0.677092	3.7855e-07	1.475e-06	2.34355	4.96795		IGFL2	-0.767747	0.000346659	0.000855332	0.314923	0.134457
																	SMYD4	0.67666	8.21608e-40	4.5937e-38	18.2763	29.0586		NCALD	-0.76749	1.13684e-08	5.37794e-08	58.5133	34.0823
																	KLRC1	0.676481	0.0054491	0.010811	0.332203	0.18271		CLEC4F	-0.767402	0.00476037	0.00953156	6.74375	3.97671
																	NDST1	0.676481	5.22257e-30	1.64839e-28	144.162	229.743		DUSP14	-0.765995	4.57071e-27	1.17005e-25	24.0678	14.3355
																	ANKRD9	0.675809	3.08926e-16	3.32364e-15	21.6674	34.2431		SPR	-0.765662	7.50299e-08	3.19648e-07	6.75592	3.92011
																	SCG3	0.675466	5.17818e-05	0.000146792	139.949	222.356		BNC1	-0.765573	0.00679491	0.0132264	6.49425	3.84138
																	MAFG	0.6753	5.50987e-20	8.27984e-19	48.26	77.6282		HEPH	-0.765551	6.83113e-10	3.76086e-09	19.2134	11.4887
																	CRLF1	0.675252	0.00254239	0.00537339	49.3802	77.9024		SLC20A2	-0.765381	1.20977e-23	2.4406e-22	103.646	60.8329
																	BARD1	0.673597	1.1385e-11	7.68543e-11	21.3642	33.9644		SPATA22	-0.764772	1.64379e-06	5.82269e-06	0.372549	0.226275
																	SHC1	0.673177	2.34321e-14	2.10447e-13	37.167	60.3618		CAV1	-0.764457	8.29676e-07	3.07109e-06	28.2274	17.2598
																	TNN	0.673022	0.000524611	0.00125349	1.83299	2.89135		LCTL	-0.764264	1.44124e-05	4.46102e-05	0.803738	0.880333
																	CYP24A1	0.672774	0.00198101	0.00427725	1.26064	1.23104		KIF9	-0.764101	5.45024e-14	4.73322e-13	14.3234	8.59314
																	EGFR	0.672195	1.65856e-07	6.75798e-07	103.89	104.427		POLD2	-0.763888	1.27322e-27	3.39243e-26	136.928	81.3375
																	NLRP4	0.672078	0.00672662	0.013105	0.0740191	0.119763		UNC93B1	-0.763573	1.24221e-12	9.32162e-12	11.7938	7.05686
																	UNC5C	0.671306	0.000601536	0.00142434	41.1226	62.7839		ENPP4	-0.762975	2.23397e-12	1.62918e-11	24.5598	14.5801
																	TRIB2	0.671246	1.0846e-13	9.13536e-13	94.1606	149.123		SLC27A1	-0.761946	3.60911e-21	6.03643e-20	79.3103	46.8509
																	RECQL4	0.670535	2.06434e-09	1.06901e-08	35.0775	54.8825		SEMA3C	-0.761545	3.49152e-05	0.000101742	97.7212	55.5806
																	ITGA2	0.670417	1.00467e-06	3.66491e-06	6.36494	10.2902		PLXNB3	-0.761104	7.94625e-07	2.94816e-06	37.1211	22.1849
																	ANKRD34B	0.670385	0.0209829	0.0367309	0.0818285	0.361079		ALOX12B	-0.761017	0.00147282	0.0032481	0.405594	0.245626
																	BCL2L2	0.670158	2.60263e-32	9.62972e-31	34.0676	54.033		NAT2	-0.760038	8.35837e-06	2.67894e-05	0.205147	0.131842
																	SLC2A12	0.670091	1.0473e-07	4.38646e-07	5.44144	8.56572		CHRNA9	-0.759855	0.00195825	0.00423226	0.23102	0.140136
																	RAB3A	0.66943	1.83959e-10	1.08757e-09	37.0997	56.8111		NINL	-0.759692	2.73445e-22	4.94446e-21	84.432	49.0599
																	ASPSCR1	0.669414	1.08375e-14	1.0115e-13	57.008	89.8437		DAGLA	-0.759077	1.48889e-11	9.94402e-11	72.6292	41.9686
																	FAM118A	0.669294	9.07189e-14	7.68514e-13	46.5932	74.0932		IL1RAP	-0.759026	3.46092e-08	1.53807e-07	9.26353	5.67804
																	BEX1	0.669136	2.08242e-10	1.22008e-09	109.232	174.908		LYZL4	-0.759003	0.0151973	0.0274687	0.0598303	0.0254376
																	HERC5	0.669109	1.64638e-08	7.61853e-08	4.22884	9.10373		SERPINI2	-0.758718	1.28646e-06	4.63147e-06	1.50206	0.907655
																	SYN3	0.668646	0.00027479	0.000690589	6.7643	10.2185		C1QL1	-0.758516	2.49504e-05	7.44413e-05	52.1605	31.3159
																	CENPM	0.667802	1.16844e-06	4.22385e-06	6.96829	10.7944		TMEM187	-0.758477	5.13169e-20	7.71814e-19	9.74665	5.837
																	UNC45B	0.666813	0.0228171	0.0395487	0.235333	0.379342		A1BG	-0.758359	3.15706e-06	1.07332e-05	2.51621	1.50207
																	TRAM2	0.666716	1.04512e-19	1.53388e-18	27.9784	44.2301		METTL7B	-0.758184	1.61442e-05	4.9639e-05	5.58458	5.29525
																	MAFK	0.666369	7.39297e-09	3.58198e-08	9.9924	21.5827		TMEM47	-0.758179	9.52251e-16	9.79045e-15	61.6744	37.0041
																	LRFN4	0.666273	1.33718e-11	8.98184e-11	35.9502	56.5401		CYP3A4	-0.757568	0.00842358	0.0160785	0.215673	0.138293
																	HLA-DOA	0.665734	8.33235e-07	3.08297e-06	4.96134	8.04802		FAM135B	-0.757267	5.21342e-10	2.90842e-09	42.1766	25.1656
																	ARHGEF25	0.665575	1.53582e-18	2.01556e-17	25.5546	39.9568		NUPR1	-0.757185	1.40719e-05	4.36175e-05	6.23823	3.82336
																	IL33	0.665484	3.37192e-05	9.85502e-05	5.08162	8.16384		RERGL	-0.757007	7.61455e-05	0.000210134	2.85058	1.6787
																	ACVR2B	0.664531	2.96007e-12	2.13922e-11	108.925	168.569		KCNA10	-0.756826	0.0249223	0.0428018	0.0498424	0.0332944
																	MOV10	0.664491	1.80307e-20	2.84549e-19	53.1275	84.4118		PCSK5	-0.756751	6.371e-11	3.97471e-10	34.9488	20.5555
																	C7	0.664447	0.00163356	0.00357573	21.0806	34.2208		CUZD1	-0.756533	0.000651766	0.00153052	0.771045	0.0980513
																	ZNF195	0.664337	4.10355e-30	1.30454e-28	67.7041	107.124		OSM	-0.756346	8.86812e-05	0.000241736	2.24402	1.30524
																	CD3G	0.663976	0.000654561	0.0015361	0.263056	0.428992		FAM117A	-0.756339	5.21008e-12	3.65869e-11	29.4796	17.4826
																	ARMCX4	0.663328	5.02937e-24	1.03842e-22	36.3814	57.3877		C9orf152	-0.756077	0.0176244	0.031398	0.117682	0.0714805
																	CLMP	0.663251	0.00459911	0.00924546	10.5282	16.4154		OR2I1P	-0.756013	0.0147088	0.026668	0.080541	0.0541907
																	MAMDC2	0.663214	0.00168261	0.00367304	7.36859	11.6203		FAT3	-0.755812	3.24838e-07	1.27474e-06	73.6575	42.8443
																	RPA4	0.662515	1.08873e-05	3.43694e-05	0.250336	0.394098		MATK	-0.755574	6.16184e-05	0.000172504	11.0034	5.88458
																	GNB3	0.662083	8.25065e-06	2.64489e-05	68.2096	104.138		CNTNAP3B	-0.755564	1.00336e-07	4.21746e-07	5.94381	2.90643
																	GTF2IRD1	0.661351	7.09967e-23	1.34307e-21	98.8519	154.265		FBXO27	-0.755419	2.36764e-08	1.07266e-07	5.83933	3.35135
																	GZMA	0.661008	0.000245684	0.000621783	0.3236	5.11654		CAT	-0.755318	1.22282e-33	4.98526e-32	89.4695	53.5769
																	AURKA	0.660521	1.09008e-08	5.17338e-08	11.1529	17.1506		MNS1	-0.754501	3.93661e-11	2.5111e-10	28.961	17.3667
																	PDGFC	0.66028	7.05339e-09	3.42499e-08	28.6519	45.3961		FMN2	-0.753909	5.3173e-11	3.34219e-10	148.379	86.9364
																	P2RY10	0.659942	0.000864227	0.00198679	0.138576	0.233154		HHLA2	-0.75372	0.000114471	0.000306532	0.320546	0.177626
																	AMOTL1	0.659852	8.15606e-20	1.20305e-18	96.5231	151.783		HHIPL2	-0.753104	1.54268e-07	6.31414e-07	1.2293	0.669586
																	SOCS1	0.659738	2.83255e-06	9.69997e-06	3.65549	5.89853		TYRO3	-0.752928	1.94793e-11	1.28491e-10	60.8338	35.2164
																	OPRL1	0.659687	5.0162e-09	2.4761e-08	6.01507	9.09957		STX19	-0.752724	0.000382304	0.00093425	0.120424	0.0736045
																	AVL9	0.658509	7.73574e-41	4.5414e-39	95.0312	149.542		PCDHGB1	-0.752244	4.55951e-06	1.51485e-05	16.9191	9.85122
																	PLAU	0.658506	9.24349e-06	2.94761e-05	7.92364	12.4248		IFI27L1	-0.751792	1.89592e-27	4.99863e-26	21.478	12.8916
																	CYP4F22	0.657457	0.0195705	0.0345125	0.059844	0.103696		CHRFAM7A	-0.751218	3.21368e-07	1.26253e-06	1.9948	1.18495
																	IKZF1	0.657266	1.14675e-07	4.7746e-07	5.42286	8.48159		GABBR2	-0.751148	1.09134e-05	3.44334e-05	118.168	67.8407
																	CENPA	0.656913	0.000217601	0.000555741	6.14146	9.40726		MDH1B	-0.751053	4.54963e-12	3.20898e-11	8.3378	5.06034
																	CALCB	0.656844	0.0240392	0.0414508	7.73534	4.88254		RNF39	-0.751006	0.0145815	0.0264642	0.849206	0.511948
																	TRIP10	0.656837	4.83761e-10	2.71306e-09	35.4014	57.1661		BCO2	-0.749104	9.70862e-12	6.62488e-11	10.0483	6.10029
																	ZNF569	0.656576	3.1012e-27	8.02031e-26	23.5729	37.2155		CCL13	-0.748528	0.0134208	0.024573	0.0458885	0.026831
																	OR56B2P	0.65507	0.00581845	0.011483	0.0171889	0.0288006		B3GNT5	-0.748053	8.25515e-13	6.33782e-12	29.1498	17.6745
																	ANKRD13B	0.654789	3.61797e-11	2.31371e-10	105.545	165.193		PDZD9	-0.74664	0.017632	0.0314085	0.146847	0.0909195
																	ATAD2	0.654312	8.96743e-14	7.6003e-13	49.8819	78.1257		SLC6A16	-0.745837	2.45541e-09	1.26299e-08	13.4395	7.98707
																	PLEKHH3	0.654286	1.76198e-12	1.30058e-11	34.8802	54.998		CTSF	-0.745724	2.14279e-18	2.7688e-17	110.261	65.7954
																	SPECC1L	0.653899	6.56393e-20	9.7436e-19	51.812	80.8455		C17orf97	-0.745272	1.72695e-16	1.90094e-15	15.2846	9.28478
																	RNF125	0.651816	5.50559e-06	1.80634e-05	1.65705	2.55766		C11orf71	-0.745092	5.81145e-25	1.26359e-23	19.9103	12.1174
																	SEMA5B	0.651815	3.89547e-05	0.000112822	66.7494	101.196		GPR68	-0.744853	2.45099e-05	7.31889e-05	19.1813	11.3236
																	GMPS	0.651358	6.90065e-26	1.62262e-24	90.8238	141.966		EPHX1	-0.744032	1.25211e-13	1.04661e-12	81.9758	49.235
																	SIRPG	0.651293	0.000158227	0.000414317	0.154498	0.253261		OCA2	-0.743416	0.000392076	0.00095614	6.90209	3.97194
																	SERPINI1	0.650678	2.43292e-05	7.26986e-05	10.1307	14.9193		P2RX6	-0.743227	9.96741e-07	3.63977e-06	3.39607	2.0457
																	MT3	0.649034	0.00164215	0.00359229	35.4843	56.4936		AKAP14	-0.742415	8.60814e-06	2.75448e-05	1.86899	1.15954
																	COL25A1	0.648916	0.000667694	0.00156375	19.3786	29.2747		POM121L2	-0.742039	0.00299411	0.00623609	0.109621	0.0694967
																	MFNG	0.648688	9.1222e-08	3.84907e-07	17.6698	27.4411		RLN1	-0.742026	1.88686e-06	6.63169e-06	0.221327	0.137135
																	CHST1	0.648	2.12397e-05	6.40208e-05	47.1143	72.9653		TRAPPC5	-0.741722	5.14462e-07	1.96332e-06	8.40336	4.99793
																	KIF11	0.647893	1.02045e-06	3.71787e-06	41.1618	63.4346		PAQR4	-0.74146	4.29368e-12	3.0394e-11	75.3115	44.832
																	PLA2G4C	0.647723	3.76e-07	1.46539e-06	18.6652	29.5514		KMO	-0.741413	4.36144e-06	1.45343e-05	3.77993	0.549987
																	SLC7A6	0.647335	3.55274e-18	4.51775e-17	43.8095	67.9855		IGFBP2	-0.74139	1.17521e-07	4.88732e-07	84.0671	70.1089
																	NRP1	0.647287	5.60246e-08	2.42851e-07	56.2577	89.2738		PYROXD2	-0.741223	1.07142e-15	1.0939e-14	13.9746	8.43823
																	DCXR	0.646194	2.14697e-12	1.56833e-11	45.9067	72.8247		LTA	-0.740659	0.000150806	0.000396063	0.429027	0.270314
																	LNPEP	0.645793	9.63295e-21	1.56653e-19	97.782	154.134		BID	-0.740652	2.39084e-13	1.94402e-12	36.6863	22.0493
																	B3GAT1	0.645438	5.17595e-06	1.70422e-05	97.2719	143.397		ADAM8	-0.740648	1.52018e-08	7.07357e-08	11.9866	6.30023
																	MALT1	0.644936	8.96797e-22	1.56535e-20	45.4013	71.6332		TEX29	-0.739471	3.97047e-07	1.54298e-06	0.673182	0.406924
																	ACER2	0.644276	1.63921e-14	1.50051e-13	4.34338	6.78854		COL4A5	-0.739348	2.32097e-10	1.35131e-09	76.4883	46.3745
																	ISG20	0.643839	5.09643e-08	2.22174e-07	2.35551	3.20744		CST9	-0.73934	0.00155177	0.00340826	0.0293946	0.0206146
																	RTN2	0.643424	8.42482e-13	6.46245e-12	31.535	48.8627		FNBP1	-0.739232	1.21994e-16	1.36851e-15	258.397	152.982
																	PTK7	0.642615	3.77865e-15	3.68696e-14	109.438	169.244		VAT1	-0.738721	9.06514e-20	1.3338e-18	213.989	129.477
																	TMEM95	0.642277	0.000143925	0.000379292	0.0714611	0.154185		HBA1	-0.738512	0.000280611	0.000703838	20.0556	10.9279
																	B3GALT2	0.642048	0.0029578	0.00616701	5.13557	7.57891		ZMYND12	-0.738016	9.02546e-10	4.88549e-09	4.68311	2.88766
																	UBASH3B	0.640878	6.33031e-06	2.05928e-05	24.2747	38.787		PAK6	-0.737248	4.28616e-07	1.65544e-06	11.5088	7.83614
																	BAHD1	0.640875	2.95391e-19	4.14536e-18	52.6107	81.2864		SOX15	-0.737155	1.2665e-09	6.73275e-09	15.7705	9.65936
																	PHIP	0.640707	1.98929e-21	3.38834e-20	191.769	299.161		EMP2	-0.73696	9.64134e-11	5.90005e-10	41.7719	25.5751
																	LRRC8C	0.640427	4.96915e-13	3.91399e-12	13.8353	21.4378		DGKI	-0.736325	1.25622e-06	4.53e-06	34.6366	19.9284
																	ALOXE3	0.640323	0.021052	0.0368336	0.414537	0.65164		HEMGN	-0.736315	0.000218876	0.000558673	0.285247	0.332583
																	POC1A	0.640103	1.001e-11	6.81203e-11	6.48058	9.93753		GOLGA6A	-0.736148	2.48253e-07	9.85624e-07	0.224122	0.145116
																	SEZ6L2	0.639506	4.65778e-05	0.000133062	130.227	198.465		CTLA4	-0.73558	6.14619e-05	0.000172093	0.440989	0.271065
																	TRPM6	0.63945	4.63627e-05	0.000132555	1.0518	1.60384		GNG5P2	-0.735524	0.000436582	0.00105576	0.187747	0.116727
																	SLC39A1	0.639141	0.000814791	0.00188346	1.53261	2.39681		MYOM3	-0.735414	0.000696709	0.0016263	1.06037	0.638551
																	DNM3	0.638985	1.70179e-06	6.01242e-06	37.7648	57.796		TRIM72	-0.735228	0.000560175	0.00133232	1.12259	0.68472
																	CCSAP	0.638525	1.46734e-16	1.63252e-15	57.3946	88.2854		AHNAK	-0.735176	1.88809e-10	1.11475e-09	341.535	207.282
																	B3GALNT1	0.638407	4.01391e-19	5.57516e-18	57.4013	89.4325		GALNS	-0.735135	1.12733e-19	1.64769e-18	49.4592	29.8925
																	ZNF737	0.638101	2.61752e-14	2.3389e-13	44.3182	68.3947		IGF2BP2	-0.733902	0.000374663	0.000917105	15.3506	11.8047
																	CLCN5	0.637266	3.13549e-13	2.51011e-12	26.0754	40.158		C1QTNF4	-0.73383	0.000247516	0.000625969	33.3006	19.1837
																	RRM2	0.63645	0.000232861	0.000592137	39.3312	59.4992		TJP2	-0.73382	9.57076e-07	3.50875e-06	3.0307	1.80223
																	ARHGAP11B	0.636391	3.30689e-05	9.67617e-05	2.0078	3.08722		GCLC	-0.733751	6.28184e-27	1.59648e-25	65.9015	39.8601
																	CCNE1	0.636015	1.95305e-13	1.6021e-12	5.42406	8.34672		CDNF	-0.733727	3.90111e-12	2.77601e-11	2.70064	1.64524
																	ITGB1BP2	0.635447	2.33584e-09	1.205e-08	2.39539	3.63113		SNX7	-0.733678	8.15874e-14	6.96181e-13	12.5752	7.5246
																	CD96	0.635273	2.78613e-05	8.24557e-05	0.729585	0.986957		IL17D	-0.733486	3.03506e-07	1.19476e-06	22.6181	13.6177
																	ANKRD22	0.63521	0.00134527	0.00298662	0.595844	1.41157		PLEKHA5	-0.733365	2.07374e-20	3.24358e-19	112.231	67.5618
																	MLXIPL	0.634834	0.00108408	0.00245062	4.76158	7.16877		CPEB2	-0.732906	5.29114e-18	6.65151e-17	64.7285	38.9848
																	LGI2	0.634462	0.000600442	0.00142213	9.84516	5.0499		GEM	-0.732442	5.7855e-09	2.83591e-08	37.0582	23.1187
																	GPR19	0.634292	1.89811e-08	8.73289e-08	7.09058	10.9879		RTN1	-0.731639	7.16876e-14	6.15584e-13	537.82	321.595
																	NIN	0.633686	2.32416e-13	1.8933e-12	80.1075	123.245		ETNK2	-0.73124	5.98584e-09	2.93166e-08	20.2859	12.1843
																	RAD54L	0.633615	1.6896e-06	5.97414e-06	10.1254	15.3013		NFIL3	-0.730849	9.8839e-15	9.24948e-14	40.209	24.576
																	GJA3	0.633502	0.0193081	0.0340837	0.222106	0.505361		AGTRAP	-0.730789	3.7429e-19	5.22345e-18	18.0104	11.046
																	RAB11FIP1	0.633474	1.28985e-07	5.33759e-07	8.57784	20.795		UBE2E2	-0.730716	2.70279e-15	2.66974e-14	21.5587	12.7033
																	CA5A	0.63277	0.000333887	0.000826714	0.226463	0.343015		SYNE1	-0.730345	4.19947e-10	2.37359e-09	336.025	203.779
																	UXS1	0.632638	3.30107e-33	1.31535e-31	26.8877	41.4782		PTX3	-0.730256	0.000491385	0.00118018	12.6417	7.8817
																	FBLN1	0.632212	8.65717e-07	3.19644e-06	256.14	396.259		PLA2G2C	-0.730209	0.000315872	0.000784757	0.334957	0.208316
																	KIFC2	0.632189	2.47066e-08	1.11744e-07	73.0742	112.705		HCFC1R1	-0.73015	2.07712e-12	1.51983e-11	38.0249	23.2174
																	TIAM2	0.632114	1.45191e-11	9.71176e-11	18.1912	27.9153		GADD45G	-0.729454	4.64669e-06	1.54178e-05	70.6045	42.8341
																	DDX49	0.631872	1.28615e-24	2.75569e-23	48.2939	75.0048		S100A14	-0.728771	4.86514e-05	0.000138514	0.131849	0.0822466
																	LMNB1	0.631806	2.02115e-07	8.11224e-07	71.0923	106.78		IRGC	-0.728647	0.0294467	0.0497424	0.0577076	0.0333973
																	GTSE1	0.630922	8.67062e-06	2.77246e-05	16.9184	25.1758		AMDHD1	-0.72839	4.39569e-05	0.000126107	0.584037	0.347608
																	XAB2	0.630692	3.27576e-11	2.10788e-10	81.5361	126.304		UGT2B17	-0.728356	0.0284637	0.0482346	0.0325295	0.0284616
																	MICAL2	0.630619	2.93977e-05	8.66821e-05	43.8751	66.7429		SLFN14	-0.728178	0.000202145	0.00051928	0.140985	0.0978459
																	MASTL	0.63044	5.15653e-17	5.93186e-16	16.6008	25.5137		SPATA17	-0.72811	2.49265e-09	1.28177e-08	8.76004	5.41324
																	TNFRSF8	0.629977	0.000624091	0.00147083	0.402753	0.399118		MYOT	-0.727726	0.0174708	0.0311591	2.22574	1.62406
																	PCSK1	0.629132	0.00278883	0.00584376	8.88794	13.7813		CETN2	-0.727496	5.23547e-17	6.01874e-16	86.2507	53.6249
																	GJB6	0.628713	0.0250995	0.0430556	0.831602	3.3515		C11orf96	-0.727042	1.59927e-05	4.9199e-05	30.2304	18.6937
																	NIPSNAP3B	0.628015	1.60392e-14	1.46897e-13	15.1619	23.3008		FUT9	-0.726513	4.6292e-05	0.000132396	85.7327	49.2447
																	HOMER2	0.627917	2.65168e-15	2.6222e-14	41.3173	63.0815		LRRIQ3	-0.726024	4.18675e-08	1.84435e-07	1.6134	0.982242
																	LZTS2	0.627022	1.49024e-18	1.95866e-17	68.541	105.88		MAGED4B	-0.725661	8.80798e-07	3.24735e-06	5.65634	3.3233
																	BEX5	0.626946	1.68214e-05	5.15591e-05	6.5992	10.0832		C2CD4A	-0.725504	0.012477	0.0230004	0.279346	0.176344
																	EPHX4	0.626761	1.95453e-05	5.92482e-05	1.12655	1.72725		CLVS1	-0.725446	1.55374e-06	5.5226e-06	33.9042	19.4917
																	MKI67	0.626371	0.00043977	0.00106254	140.259	207.222		GLRX	-0.725269	8.95116e-09	4.2909e-08	17.2228	13.6563
																	BIRC5	0.626185	0.000308249	0.000767657	30.2531	44.9338		PABPC1L2B	-0.724435	0.0111462	0.0207403	0.71019	0.561011
																	MTA3	0.626169	1.45898e-45	1.0981e-43	59.2545	90.9743		SLC16A11	-0.724345	3.14891e-05	9.25236e-05	1.20616	0.738278
																	AMD1	0.625088	3.5992e-26	8.62437e-25	94.0889	146.16		C8orf34	-0.724162	4.60363e-06	1.52835e-05	8.88146	5.35083
																	BUB1	0.624986	7.52459e-05	0.000207847	23.0419	34.6158		STARD13	-0.723946	2.47577e-20	3.8417e-19	84.531	51.5413
																	SCARA3	0.624467	2.08953e-07	8.37449e-07	54.8218	84.7141		TRIM31	-0.723538	0.0244735	0.0421089	0.051056	0.0377034
																	MYBL2	0.624215	0.000300825	0.000750763	26.8597	39.9155		PALLD	-0.723198	6.79205e-13	5.26272e-12	115.938	72.014
																	SPRED2	0.623891	7.13834e-22	1.25595e-20	63.9591	98.2729		BEST1	-0.723047	1.99441e-06	6.98181e-06	21.1708	13.4832
																	FXR2	0.623868	1.65391e-32	6.20834e-31	72.3846	110.944		BCAR3	-0.723035	7.12293e-13	5.51182e-12	29.6625	17.9618
																	ANKLE1	0.623818	2.91193e-08	1.30762e-07	4.34766	6.55002		SLC9C2	-0.723021	1.37406e-06	4.92571e-06	1.7892	1.10997
																	FLT1	0.623367	5.65467e-10	3.13669e-09	27.7531	43.166		CCDC81	-0.722902	2.60655e-10	1.50612e-09	6.77448	4.17465
																	KCNG3	0.622925	0.00383772	0.00782835	0.432982	0.913186		AZU1	-0.722686	0.000368298	0.000903155	1.23567	0.767239
																	CLEC12A	0.622768	0.000351835	0.000866404	0.277034	0.451035		COL4A6	-0.722522	1.19851e-05	3.76192e-05	20.7389	12.6703
																	CD3E	0.622633	0.00125771	0.00280745	0.958272	1.22328		FAM166A	-0.722386	1.19965e-05	3.76482e-05	1.89261	1.202
																	SIGLEC11	0.62255	0.000192313	0.000496266	0.399894	0.754856		EPS8L2	-0.722366	8.66403e-06	2.77085e-05	10.2375	6.21883
																	PDIA2	0.621859	0.00118337	0.00265801	13.8242	20.9608		CRB3	-0.721346	0.000523304	0.0012507	0.114291	0.115408
																	NFE2L2	0.621798	2.19489e-20	3.42395e-19	94.4311	147.366		SERPINA10	-0.720805	0.0250894	0.0430425	0.0623693	0.0406684
																	ZNF850	0.620587	1.48833e-09	7.84568e-09	15.1976	23.129		MYOM1	-0.720742	9.66775e-10	5.22029e-09	11.8404	7.15351
																	RAPGEF4	0.620498	8.05681e-07	2.98541e-06	13.1411	22.6175		ARL4D	-0.720163	9.29061e-06	2.96049e-05	51.7681	30.67
																	SLA	0.619698	2.36258e-05	7.06809e-05	12.515	16.3025		LRRC52	-0.720001	0.00756992	0.0145786	0.119318	0.0571492
																	GAP43	0.619143	0.00025426	0.000642103	86.6696	132.175		NUDT10	-0.719984	1.11166e-11	7.52156e-11	20.5894	12.3459
																	COL26A1	0.619079	0.021636	0.0377542	10.5503	10.5658		ATP1B2	-0.71993	2.19952e-08	9.99947e-08	448.575	270.517
																	PTPRH	0.61802	0.00560443	0.0110967	1.18202	1.80387		TMEFF1	-0.719925	0.000618319	0.00145898	7.62602	4.4752
																	ARHGAP10	0.617792	1.90453e-07	7.67213e-07	11.471	20.8143		TUSC1	-0.719769	2.70868e-11	1.75905e-10	27.8379	16.8453
[truncated: 1,831 more rows]

## Sheet: Table 7 pathways 
7a) Pathways up in EPN-E1							7b )Pathways up in EPN-E2
Term	Overlap	P.value	Adjusted.P.value				Term	Overlap	P.value	Adjusted.P.value
Neuroactive ligand-receptor interaction	111/341	7.77795e-14	2.4345e-11	EPN-E1			Dilated cardiomyopathy	44/96	2.32911e-09	7.35998e-07	EPN-E2
Cell cycle	48/124	1.70346e-09	2.66591e-07	EPN-E1			Hypertrophic cardiomyopathy	40/90	3.58017e-08	5.65667e-06	EPN-E2
Pathways in cancer	137/531	1.14714e-08	1.17138e-06	EPN-E1			PPAR signaling pathway	32/74	1.70247e-06	0.000179327	EPN-E2
Calcium signaling pathway	74/240	1.49697e-08	1.17138e-06	EPN-E1			Arrhythmogenic right ventricular cardiomyopathy	32/77	4.79397e-06	0.000378724	EPN-E2
Nicotine addiction	22/40	2.47684e-08	1.5505e-06	EPN-E1			ECM-receptor interaction	34/88	1.6292e-05	0.000976214	EPN-E2
Rap1 signaling pathway	66/210	3.90968e-08	2.03955e-06	EPN-E1			Protein digestion and absorption	38/103	1.85357e-05	0.000976214	EPN-E2
GABAergic synapse	36/89	4.74821e-08	2.12313e-06	EPN-E1			IL-17 signaling pathway	34/94	7.92076e-05	0.00357566	EPN-E2
Axon guidance	58/182	1.4957e-07	5.85194e-06	EPN-E1			Cell adhesion molecules	47/148	0.00016566	0.00630347	EPN-E2
PI3K-Akt signaling pathway	95/354	2.95142e-07	1.02644e-05	EPN-E1			Vascular smooth muscle contraction	43/133	0.000197794	0.00630347	EPN-E2
Gastric cancer	49/149	4.71635e-07	1.47622e-05	EPN-E1			Pancreatic secretion	35/102	0.000209361	0.00630347	EPN-E2
MAPK signaling pathway	81/294	6.88954e-07	1.96039e-05	EPN-E1			Cardiac muscle contraction	31/87	0.000219424	0.00630347	EPN-E2
Melanoma	29/72	1.03959e-06	2.71158e-05	EPN-E1			Neomycin, kanamycin and gentamicin biosynthesis	5/5	0.000256652	0.00675851	EPN-E2
Breast cancer	47/147	1.96524e-06	4.73169e-05	EPN-E1			Cytokine-cytokine receptor interaction	81/295	0.000295923	0.00719321	EPN-E2
Synaptic vesicle cycle	29/78	6.95248e-06	0.000155438	EPN-E1			Circadian entrainment	33/97	0.000374316	0.00844885	EPN-E2
Morphine addiction	32/91	9.30007e-06	0.000194061	EPN-E1			Calcium signaling pathway	67/240	0.000578771	0.0121928	EPN-E2
Cocaine addiction	21/49	9.99397e-06	0.000195507	EPN-E1			Salivary secretion	31/93	0.000820683	0.0162085	EPN-E2
Cholinergic synapse	37/113	1.27531e-05	0.000234808	EPN-E1			Thyroid hormone synthesis	26/75	0.00109383	0.019486	EPN-E2
p53 signaling pathway	27/73	1.59223e-05	0.000276871	EPN-E1			Fluid shear stress and atherosclerosis	42/139	0.00110996	0.019486	EPN-E2
Cushing syndrome	46/155	2.2407e-05	0.000369125	EPN-E1			Hematopoietic cell lineage	32/99	0.00122746	0.0204145	EPN-E2
Glioma	27/75	2.80159e-05	0.000438448	EPN-E1			Arachidonic acid metabolism	22/61	0.00143106	0.0219421	EPN-E2
Ras signaling pathway	62/232	3.64437e-05	0.000543185	EPN-E1			Malaria	19/50	0.00145818	0.0219421	EPN-E2
cAMP signaling pathway	58/216	5.52391e-05	0.000785902	EPN-E1			Phenylalanine metabolism	9/17	0.00186561	0.0262059	EPN-E2
FoxO signaling pathway	39/131	8.43026e-05	0.00114725	EPN-E1			Ovarian steroidogenesis	19/51	0.0019123	0.0262059	EPN-E2
Glutamatergic synapse	35/114	9.65549e-05	0.00125924	EPN-E1			beta-Alanine metabolism	13/30	0.00205341	0.0262059	EPN-E2
Non-small cell lung cancer	25/72	0.000108016	0.00135236	EPN-E1			cAMP signaling pathway	59/216	0.00207325	0.0262059	EPN-E2
Amphetamine addiction	24/69	0.000142734	0.0017183	EPN-E1			Focal adhesion	55/201	0.00275312	0.033461	EPN-E2
Small cell lung cancer	29/92	0.000223776	0.0025015	EPN-E1			TNF signaling pathway	34/112	0.00287854	0.0336895	EPN-E2
Th1 and Th2 cell differentiation	29/92	0.000223776	0.0025015	EPN-E1			Purine metabolism	38/129	0.00304886	0.0344085	EPN-E2
Hepatocellular carcinoma	45/168	0.000377873	0.00406649	EPN-E1			Melanogenesis	31/101	0.00357708	0.0389779	EPN-E2
Taste transduction	27/86	0.000389759	0.00406649	EPN-E1			Inflammatory mediator regulation of TRP channels	30/98	0.00429305	0.0449313	EPN-E2
Dopaminergic synapse	37/132	0.00047274	0.00477315	EPN-E1			Histidine metabolism	10/22	0.00440782	0.0449313	EPN-E2
Proteoglycans in cancer	52/205	0.000580979	0.0056827	EPN-E1			Starch and sucrose metabolism	14/36	0.00466587	0.0460755	EPN-E2
Prostate cancer	29/97	0.000600073	0.0056916	EPN-E1			cGMP-PKG signaling pathway	46/167	0.00507634	0.0486098	EPN-E2
Serotonergic synapse	32/113	0.000912137	0.00839703	EPN-E1
Human papillomavirus infection	76/331	0.000990745	0.00875087	EPN-E1
Cellular senescence	41/156	0.00100649	0.00875087	EPN-E1
Circadian entrainment	28/97	0.00134585	0.0113852	EPN-E1
DNA replication	13/36	0.00319648	0.0263289	EPN-E1
PD-L1 expression and PD-1 checkpoint pathway in cancer	25/89	0.003541	0.0284188	EPN-E1
Basal cell carcinoma	19/63	0.00444902	0.0348136	EPN-E1
Human T-cell leukemia virus 1 infection	51/219	0.00457472	0.0349241	EPN-E1
Oxytocin signaling pathway	38/154	0.00489452	0.0364758	EPN-E1
Inositol phosphate metabolism	21/73	0.00530756	0.0386341	EPN-E1
Wnt signaling pathway	40/166	0.00611437	0.0429288	EPN-E1
ECM-receptor interaction	24/88	0.00630903	0.0429288	EPN-E1
Gap junction	24/88	0.00630903	0.0429288	EPN-E1
Regulation of actin cytoskeleton	50/218	0.00674315	0.0443241	EPN-E1
Aldosterone synthesis and secretion	26/98	0.0067973	0.0443241	EPN-E1
Protein digestion and absorption	27/103	0.00699313	0.0446704	EPN-E1
Signaling pathways regulating pluripotency of stem cells	35/143	0.00766973	0.0470765	EPN-E1
Retrograde endocannabinoid signaling	36/148	0.00767061	0.0470765	EPN-E1

## Sheet: Table 8
Original Name	Name used in Fig 7
BS_1BWP5MCT	A
BS_2SFTWNVE	B
BS_9PB3XH5D	C
BS_A14Z8BBK	D
BS_E3BAT4C1	E
BS_HB03GSHF	F
BS_HE57E1RP	G
BS_J71N7D09	H
BS_N4B1SZZH	I
BS_R439VVPK	J
BS_SKGJ5SY9	K
BS_V72H4RQS	L
